# Supplementary material for: Neurological Effects of Cleistocalyx nervosum var. paniala Berry on Hippocampal Transcriptome, Neuritogenesis, and Synaptogenesis
Source: Nutrients. 2026 Apr 10;18(8):1200. doi: 10.3390/nu18081200 (PMC13119000; doi:10.3390/nu18081200)
Supplement: Supplementary file 1 [file nutrients-18-01200-s001.zip]

Archive with 9 entries (9 files):
- Figure S1.pdf
- Figure S2.pdf
- Figure S3.pdf
- Table S1.pdf
- Table S2.xlsx
- Table S3.xlsx
- Table S4.pdf
- Table S5.pdf
- Table S6.pdf
