# Supplementary material for: Neurological Effects of Cleistocalyx nervosum var. paniala Berry on Hippocampal Transcriptome, Neuritogenesis, and Synaptogenesis
Source: Nutrients. 2026 Apr 10;18(8):1200. doi: 10.3390/nu18081200 (PMC13119000; doi:10.3390/nu18081200)
Supplement: Supplementary file 1 [file nutrients-18-01200-s001.zip › Table S2.xlsx]

## Sheet: Male
Supplementary Table S2: Full list of differentially expressed genes (DEGs) identified in male and female rat primary hippocampal cells in response to CNP extract, together with baseline male–female control DEGs.
Gene ID	Symbol	Log2 (Fold Change)
24153	A2M	0.146
24162	ACP2	-0.167
24166	ADCYAP1	1.2
24167	ADCYAP1R1	0.086
24185	AKT1	-0.105
24189	ALDOA	0.143
24191	ALDOC	0.105
24192	AKR1B1	-0.321
24206	APEH	-0.227
24211	ATP1A1	-0.152
24212	ATP1A2	0.164
24213	ATP1A3	0.131
24214	ATP1B2	0.124
24215	ATP2B2	0.213
24218	ATP7B	0.555
24223	B2M	-0.115
24225	BDNF	1.177
24231	C2	0.441
24232	C3	1.51
24239	CACNA1C	0.177
24242	CALM1	0.133
24244	CALM1	-0.199
24264	CKB	-0.238
24268	CP	0.14
24291	CTRB2	2.213
24316	DRD1	1.6
24379	GAD1	0.645
24380	GAD2	0.355
24383	GAPDH	0.099
24387	GFAP	-0.128
24392	GJA1	0.085
24398	GLS	0.098
24399	GLUD1	0.081
24400	GNB1	-0.075
24401	GOT1	0.247
24408	GRIN1	0.353
24409	GRIN2A	0.812
24410	GRIN2B	0.298
24416	GRM3	0.575
24418	GRM5	0.278
24420	GSPT1	-1.02
24421	GSTA1	7.762
24423	GSTM5	0.11
24426	GSTP1	-0.218
24451	HMOX1	0.502
24468	HSPA8	-0.085
24471	HSPB1	-0.179
24482	IGF1	1.106
24483	IGF2	-0.38
24484	IGFBP3	-0.287
24499	IL6R	0.433
24516	JUN	-0.259
24517	JUNB	0.266
24520	KCNA1	0.712
24525	KRAS	0.193
24533	LDHA/RGD1562690	0.073
24534	LDHB	-0.117
24539	LPL	0.574
24547	MBP	0.095
24560	CD200	0.296
24567	MT1	0.458
24586	NCAM1	0.118
24592	NF1	0.168
24627	PDE4D	0.487
24628	PDGFB	0.613
24642	PGAM1	0.081
24644	PGK1	0.053
24650	PKD1	0.204
24655	PLCD1	-0.3
24664	POMC	-1.476
24672	PPP2CA	-0.17
24674	PPP3CA	-0.109
24679	PRKAR2B	-0.209
24680	PRKCA	0.263
24697	PTPN1	-0.169
24705	RARA	0.272
24706	RARB	-0.615
24716	RET	0.377
24765	SCG2	0.17
24766	SCN2A	0.402
24770	CCL2	-0.431
24772	CXCL12	-0.365
24778	SLC2A1	0.609
24782	SLC9A1	0.253
24787	SOD2	0.166
24791	SPARC	0.089
24803	VAMP2	0.359
24804	SYP	0.165
24808	TACR3	1.64
24818	TCP1	-0.279
24822	TMBIM6	-0.098
24825	TF	0.394
24831	THRB	0.496
24832	THY1	0.407
24834	TK1	-0.337
24842	TP53	-0.158
24849	TPI1	0.169
24854	CLU	0.199
24856	TTR	5.786
24874	VHL	0.112
24884	YES1	-0.247
24887	BAX	-0.218
24915	PDLIM4	-0.285
24916	RNF112	-0.327
24922	GABRB3	0.374
24923	STX1B	0.489
24924	PTN	-0.123
24932	CD4	5.087
24943	PLP1	0.306
24944	LAMP2	0.175
24948	FMR1	0.245
24949	SYN1	0.107
24954	INSR	0.305
24957	GLUL	0.276
24968	PSMB8	-0.463
25012	SNAP25	0.272
25017	MYO5A	0.154
25021	ITGAM	0.851
25023	PRKCB	0.278
25026	ADM	0.668
25033	SSTR1	0.707
25037	MOBP	0.212
25045	DBI	0.082
25049	ATXN1	0.494
25054	NTRK2	0.192
25055	LIPA	-0.279
25059	HK2	0.371
25094	MITF	-0.28
25113	DDN	0.243
25121	PCSK2	0.444
25123	TAGLN	0.32
25126	STAT5B	-0.241
25129	EGR4	0.901
25132	MYO5B	-0.914
25135	NCL	-0.248
25148	EGR3	0.586
25150	FYN	-0.154
25152	MAP1A	0.092
25157	PLAGL1	0.787
25163	CDKN2A	-0.63
25164	CDKN2B	-0.44
25165	ZNF519	0
25177	FHL1	-0.111
25181	BGN	0.181
25187	HTR2C	1.543
25202	GUCY1B1	0.175
25203	CCNB1	-0.422
25204	PCSK1	1.335
25211	LYZ	1.009
25218	VPS52	-0.275
25229	CHRM1	0.34
25230	ADD3	-0.151
25243	ARNT2	0.157
25245	BDKRB2	-0.506
25247	NSG1	0.153
25248	CNR1	0.149
25252	DLG1	-0.153
25260	GSTT1	-1.077
25263	MAL	0.377
25265	P2RY1	-0.432
25267	PDGFRA	0.129
25272	MAPK10	0.356
25277	MFGE8	-0.091
25279	CYP24A1	2.147
25285	IGFBP5	0.689
25287	ACADL	-0.235
25293	AQP4	0.256
25296	BMP4	-0.361
25302	CHRNA7	0.433
25306	CPD	0.245
25309	CYCS	-0.289
25318	FNTA	-0.283
25324	HTR4	1.056
25328	LAMP1	0.068
25342	OXTR	1.342
25346	ROS1	2.202
25347	RPL39	-0.27
25356	CNTN2	-0.319
25357	THRSP	0.49
25359	TMPO	-0.208
25372	GRK3	-0.392
25387	ARRB1	0.253
25390	ATP1B3	-0.136
25392	ATP5IF1	-0.287
25398	CACNA1A	0.28
25399	CACNA2D1	0.367
25400	CAMK2A	0.222
25402	CASP3	-0.301
25406	CD44	-0.113
25420	CRYAB	-0.2
25423	CTSC	0.193
25427	CYP51A1	0.074
25429	CYP7B1	-0.211
25433	HBEGF	-0.228
25434	SPARCL1	0.052
25438	ENO3	-0.453
25441	FCER1G	2.026
25446	FOSL2	1.195
25450	GABRB1	0.485
25451	GABRB2	0.553
25454	GFRA1	0.118
25459	HMGB1	-0.257
25460	HMMR	-0.945
25466	IL1RAP	0.118
25468	KCNA2	0.348
25469	KCNA4	0.446
25473	LAMB2	0.207
25482	MRAS	0.143
25488	NDUFA5	-0.279
25490	NEDD8	-0.131
25491	NES	-0.316
25498	NPM1	-0.201
25508	PAM	0.396
25516	PNOC	0.668
25518	PPIA	-0.089
25521	PRKAR1B	0.236
25524	PSAP	0.18
25528	SIRPA	0.188
25537	ROCK2	0.181
25538	RPS5	-0.231
25545	SELENOW	-0.094
25547	ST8SIA3	0.749
25550	SLC1A1	0.299
25551	SLC2A3	1.659
25555	SSTR4	0.813
25556	IL1RL1	4.062
25558	STXBP1	0.205
25566	TMOD1	0.334
25573	UBE2I	-0.231
25581	PSMC2	-0.186
25584	F3	-0.215
25585	ID3	-0.323
25587	ID2	-0.237
25592	AGRN	0.153
25595	MAP2	0.089
25599	CD74	1.547
25603	MARCKS	-0.145
25609	TUB	0.143
25613	PTPRZ1	0.098
25614	PTK2	-0.216
25617	HSPA5	-0.337
25620	CREM	0.531
25621	CD81	0.106
25622	PTPN11	0.085
25624	VAMP1	0.347
25635	MC4R	0.942
25648	SLC7A1	0.468
25650	ATP1B1	0.371
25661	FN1	0.253
25662	IGFBP2	0.173
25663	IL1R1	-0.238
25669	CPE	-0.167
25671	SMAD1	-0.266
25672	NR3C2	0.23
25675	HMGCR	0.328
25678	DDR1	0.142
25686	GNAI1	0.263
25687	CALD1	-0.154
25695	CEBPD	-0.229
25696	VLDLR	0.445
25697	CTSV	-0.19
25706	CCKBR	1.522
25715	SLC11A2	0.355
25716	SYT1	0.195
25728	APOE	0.049
25736	KCNB1	0.268
25737	PCNA	-0.219
25741	PFKL	0.195
25742	S100B	0.102
25750	MAOB	0.253
25751	DNM2	-0.22
26989	CADPS	0.296
27139	RPS26	-0.94
28298	RPL32	-0.233
29138	BSN	0.168
29150	MATR3	-0.128
29154	CAPN2	-0.144
29156	CAPNS1	-0.456
29186	CD63	-0.2
29190	PDYN	1.165
29194	CHKA	-0.234
29200	INHBA	1.351
29205	SYNGR1	0.475
29211	SPTBN2	0.383
29213	TUBB4A	0.096
29214	TUBB	-0.09
29219	SNCA	0.244
29222	LOC100359583/PTMA	-0.185
29223	AK4	0.368
29230	SQLE	0.104
29236	RPSA	0.058
29237	PENK	0.476
29241	ADCY8	0.581
29257	RPL9	-0.133
29258	RPS7	-0.172
29263	ACVR2A	-0.257
29271	CFL1	-0.095
29282	RPL23	-0.175
29283	RPL29	-0.127
29285	RPS15	-0.078
29287	RPS19	-0.261
29288	RPS3A1	-0.067
29290	ADORA1	0.264
29292	FTL	-0.127
29332	STMN1	-0.158
29340	PRKCE	0.388
29344	ZFP36L1	0.234
29366	SERPINE2	-0.097
29374	CCT4	-0.178
29376	IRS2	0.391
29380	PHLDA1	-0.261
29386	MECP2	0.299
29409	MAG	0.241
29423	GAP43	-0.153
29424	HTT	0.13
29425	PSMB5	-0.131
29431	PAK1	0.193
29432	PAK2	2.309
29433	PAK3	0.191
29434	RASGRP1	1.031
29435	SSR4	-0.219
29441	POR	-0.134
29456	MAP1B	0.122
29461	VGF	0.135
29468	PDIA3	-0.246
29476	GLG1	0.213
29480	RGS4	0.827
29482	SLC1A2	0.73
29483	SLC1A3	0.053
29486	SMC3	-0.194
29489	DYNC1H1	-0.039
29495	DLG4	0.115
29497	PTBP1	-0.125
29507	COX7A2/COX7A2L2	-0.13
29515	ATN1	-0.544
29517	SGK1	0.199
29521	SCAMP1	0.117
29527	PTGS2	0.756
29540	HSD17B7	0.212
29542	PEBP1	0.097
29543	TIMP2	0.138
29545	UCHL1	0.132
29546	HOMER1	0.44
29561	LSAMP	0.263
29564	DYNC1I1	0.24
29565	EEF2	-0.048
29578	HNRNPA1	-0.238
29593	CKMT1A/CKMT1B	0.284
29595	HTR2A	2.813
29596	IFRD1	0.447
29598	ATP2B1	0.208
29616	PTPRM	-0.248
29619	BTG2	0.292
29627	GRIA2	0.094
29630	PSME1	-0.17
29635	TIMM44	-0.377
29644	PTPN5	0.463
29645	PTPRJ	0.162
29662	GDI2	-0.145
29663	AP1B1	-0.191
29668	PSMA1	-0.151
29671	PSMA4	-0.335
29674	PSMA7	-0.172
29677	PSMC3	-0.183
29681	C1QBP	-0.186
29682	KCNQ3	0.803
29687	C1QB	1.117
29693	ATP2A2	0.149
29704	PACSIN1	0.336
29705	GABRA1	0.785
29709	GABRG2	0.326
29710	SCN8A	0.13
29714	PTPRN2	0.186
29715	SLC8A1	0.265
29718	KCNJ10	0.257
29721	HIVEP2	0.312
29722	APBB1	0.139
29752	FAU	-0.261
29753	YWHAE	-0.064
29754	ATP5MC1	0.145
29757	ATP6V0A1	0.159
50522	UBC	-0.089
50567	SLC3A2	-0.224
50592	GRIA1	0.152
50599	KCNJ3	0.647
50622	SLC23A2	0.179
50654	CTSS	1.02
50655	ACO1	-0.204
50659	NR2C2	0.229
50663	CALM1	0.109
50664	GNAO1	0.154
50665	TMSB10/TMSB4X	-0.196
50671	FASN	0.109
50672	EDNRB	0.274
50677	PTPRO	0.292
50689	MAPK3	-0.117
50871	HPCAL1	-0.444
50872	HPCAL4	0.279
54190	RABEP1	-0.141
54226	APP	0.159
54227	ARPC1B	-0.152
54231	CA2	-0.367
54234	CACNA1E	0.232
54237	CDK1	-0.488
54241	CLTC	0.161
54248	DGKB	0.367
54250	FGF2	0.255
54259	INPP5D	1.585
54260	ITPKB	0.168
54263	KCNN3	0.262
54268	MAPK4	0.206
54278	NR4A2	0.782
54287	EIF2AK2	-0.212
54296	RGS7	0.307
54301	SLC14A1	-0.052
54309	SYT5	0.231
54318	EIF2S1	-0.327
54320	PDPN	-0.188
54322	COX6C	-0.37
54323	ARC	1.01
54348	STK39	-0.242
54349	AOX1	0.16
54350	SCFD1	-0.353
54702	EGLN3	0.304
56010	YWHAG	0.131
56029	SRCIN1	0.317
56081	SCAF1	0.104
56646	LGALS1	-0.225
56766	LEPROT	-0.174
56768	PCLO	0.453
56785	RALGAPA1	0.179
56817	KCNIP2	0.702
56827	CACNA1I	0.553
57027	ADAM17	-0.187
58812	APLN	0.911
58819	TXNRD1	-0.263
58827	MEST	0.516
58835	PHGDH	-0.201
58840	MAPK6	0.214
58853	NR4A3	0.863
58919	CCND1	-0.407
58927	RPL36	-0.044
58935	GAS6	-0.066
58942	CACNB4	0.393
58945	DYNLL1	-0.279
58954	KLF6	-0.145
58961	AZIN1	0.137
58968	ACAN	1.19
58974	GABARAP	0.141
58982	NCAN	-0.069
59073	LXN	-0.254
59102	RPA2	-0.333
59106	LTBP2	1.188
59117	AGO2	0.562
59266	HCN4	1.11
59295	NUCB2	-0.55
59312	SHANK3	0.305
59322	CNKSR2	0.429
59323	ERBB4	0.416
59329	SIK1	0.758
60324	SYNPO	0.134
60355	NSF	0.161
60373	NOP58	-0.222
60374	LMNA	-0.124
60376	PLRG1	-0.235
60381	TSN	0.346
60384	COPB2	-0.176
60391	NRXN1	0.12
60394	OLIG1	-0.127
60416	PFKP	0.147
60434	BCL2L2	0.189
60465	CTTN	-0.16
60571	MYBBP1A	-0.136
60576	TREH	-1.208
60577	SLC15A2	0.16
60586	CLCN4	0.166
60587	DUSP4	0.843
60630	UNC5B	0.404
60660	PPP2R2B	-0.187
60664	PIK3R3	-0.29
60666	GPD1	0.303
60668	AMPH	0.538
63836	ACTN4	-0.18
63845	TMEFF1	0.21
63868	HSPD1	-0.242
63878	STC2	1.274
63881	RAPGEF1	0.082
63885	PDE10A	0.751
63912	NIBAN1	0.543
63994	ARHGAP17	-0.373
64031	PDCD4	-0.194
64053	DLG2	0.243
64119	KCNK12	0.786
64133	XYLT1	0.316
64156	UBA52	-0.274
64157	DDAH1	0.193
64160	BASP1	-0.238
64161	PI4KA	0.224
64188	MAFG	0.091
64194	INSIG1	0.189
64198	PMPCB	-0.169
64200	HNRNPF	-0.131
64202	CALR	-0.177
64203	BCAT2	-0.393
64205	RPLP0	-0.221
64298	RPL31	-0.321
64301	SMN1/SMN2	-0.457
64302	RPL4	-0.126
64303	PFN1	-0.17
64307	RPL24	-0.139
64315	CD151	2.096
64322	DAP	-0.183
64345	HIF3A	0.198
64351	YKT6	-0.176
64363	ARAF	-0.018
64367	PPIB	-0.104
64369	PLPP1	-0.158
64370	METAP2	-0.275
64372	TIMM8B	-0.243
64373	RHOB	0.125
64440	SYT4	0.465
64456	SPON1	-0.214
64457	NDRG4	0.253
64462	CSNK1D	-0.103
64467	ENTPD2	0.16
64469	SLC30A4	0.465
64472	NAA35	-0.213
64475	P4HA1	0.173
64508	ADCY3	0.247
64510	RBM10	-0.288
64519	ENTPD1	1.101
64525	ELOC	-0.169
64527	PDAP1	-0.131
64529	CTSB	0.052
64531	SYNJ2BP	0.229
64536	ESM1	6.17
64537	HPSE	1.441
64551	SEPTIN7	-0.112
64552	MPEG1	0.868
64553	AKAP6	0.363
64554	SLC7A2	0.627
64562	PRKAB2	0.321
64626	REM2	0.553
64630	SNAP23	-0.322
64634	SH3BP4	-0.21
64636	NTSR2	0.33
64638	RPL28	-0.258
64640	RPL30	-0.288
64664	ARL3	-0.38
64667	SGTA	-0.104
64678	TFRC	0.525
64829	UNC13A	0.257
64832	CPLX1	0.209
64862	MAP1LC3B	-0.091
64865	PCDH8	0.698
65028	DNAJA1	-0.112
65032	HTR7	2.415
65043	RPL14	-0.11
65046	AP2S1	-0.276
65096	ADGRL1	0.194
65136	RPS8	-0.363
65139	RPS12	-0.245
65153	NCS1	0.413
65160	CLNS1A	-0.17
65161	LITAF	-0.19
65162	DIO2	0.667
65164	HTRA1	-0.233
65171	SCAMP5	0.377
65172	LIMK1	0.19
65178	SNAP91	0.233
65179	PPP5C	-0.191
65196	B4GALT6	-0.139
65198	KCNH1	0.363
65218	AGAP2	0.333
65262	ATP5F1A	-0.057
65271	MGAT5	0.196
66013	ARHGEF9	0.195
66015	ADAMTS4	-0.075
66018	PDGFD	-0.57
66022	KCNS2	0.674
66028	ARL6IP5	-0.03
66030	SYNPR	0.854
66031	WDR7	0.184
78947	MOGS	-7.15
78957	SHANK1	0.327
78959	AKR1A1	-0.162
78962	PER3	-0.281
79011	CAMKV	0.167
79114	FGFR1	0.32
79116	APEX1	-0.238
79120	ARF4	-0.058
79121	ARF6	-0.005
79125	ANXA6	-0.169
79130	DNAJC5	0.147
79212	SLC6A1	0.097
79216	GDF10	-0.99
79218	GNG5	0.435
79240	NR4A1	1.032
79244	HSD17B4	-0.111
79248	ABCA2	0.152
79250	ACO2	-0.084
79252	ADAMTS1	0.175
79255	ATF4	0.218
79256	HNRNPD	-0.373
79431	BHLHE40	0.266
79449	RPL21	-0.152
79559	ALCAM	0.189
80840	GPR12	0.638
80841	FABP7	-0.279
80846	HNRNPL	-0.122
80878	SLC16A3	0.687
81022	STXBP5	0.228
81513	LIG1	-0.349
81517	MDK	-0.361
81521	MSN	-0.159
81530	PDK2	-0.173
81531	PFN2	0.454
81574	SCN1A	0.654
81632	ABAT	0.206
81635	ADAR	0.203
81637	AP2A2	0.14
81650	CSNK2B	-0.121
81651	CSPG4	0.189
81652	CTBS	-0.278
81655	DYNC1LI2	-0.217
81657	GABBR1	0.159
81660	GATM	-0.195
81666	GNAQ	0.506
81680	LIFR	0.52
81682	LUM	0.968
81683	MIF	0.249
81718	CDO1	0.12
81726	MVD	0.266
81727	MVK	-0.323
81729	RPL10A	-0.168
81734	NELL2	0.206
81745	PDPK1	0.208
81748	PLS3	-0.136
81750	PROS1	-0.229
81763	RPL5	-0.293
81764	RPL10	-0.079
81765	RPL13	-0.54
81766	RPL18	-0.202
81767	RPL19	-0.285
81768	RPL22	-0.139
81769	RPL36AL	-0.315
81770	RPL37	-0.242
81772	RPS9	-0.096
81773	RPS10	-0.117
81774	RPS11	-0.273
81775	RPS21	-0.411
81776	RPS24	-0.409
81778	S100A10	-0.45
81782	SOAT1	0.403
81783	SSB	-0.396
81785	SSRP1	-0.187
81800	ST13	-0.133
81807	ELOB	-0.171
81813	KLF10	-0.285
81814	TMSB10/TMSB4X	-0.038
81815	TPP2	0.192
81818	VIM	-0.128
81820	DOC2B	-0.292
81822	ACTB	-0.052
81824	ARPC1A	-0.128
81826	SLC20A1	-0.302
81827	PSMC5	-0.208
81921	SH3GL3	-0.256
83427	RACK1	-0.085
83462	DYNLT1	-0.239
83465	CELSR2	0.229
83466	CELSR3	0.174
83467	SLIT3	0.379
83469	LRP4	0.209
83476	CCN1	0.553
83498	HNRNPAB	-0.702
83501	CDH2	-0.077
83503	POLR2F	-0.263
83505	ST3GAL5	-0.237
83512	FADS2	0.268
83513	MMP24	0.165
83515	PTBP3	0.225
83526	ATRN	0.122
83531	VDAC2	-0.186
83532	VDAC3	-0.111
83534	TPP1	0.199
83537	SMPD2	-0.528
83572	PAFAH1B1	0.182
83576	SORT1	0.195
83578	PDXK	0.525
83585	GDA	0.458
83589	APBA1	0.261
83610	APBA2	0.232
83613	NEFL	0.335
83615	ATP6AP1	0.106
83619	NFE2L2	-0.195
83620	CIT	0.441
83623	SPAG4	-1.263
83629	SLC12A2	0.141
83681	CISH	-1.201
83689	CD164	-0.11
83708	MYBPH	-1.064
83712	RBBP7	-0.191
83722	PLK2	0.582
83731	KCNMA1	0.25
83765	RTN4	-0.108
83781	LGALS3	-0.149
83782	NME2	-0.081
83783	SULT1A1	1.167
83785	VEGFA	0.538
83789	RPS2	-0.24
83792	SCD2	0.099
83801	PTMS	-0.129
83806	PSMD1	-0.183
83807	YBX3	-0.284
83825	DCLK1	0.039
83834	NRN1	0.591
83841	SDCBP	-0.085
83842	CROT	-0.095
84007	C3AR1	2.807
84008	CNTNAP1	0.216
84014	RALBP1	-0.267
84022	GHSR	1.434
84026	DNAJA2	-0.143
84030	CHN1	0.159
84032	COL3A1	-0.39
84353	CTNNB1	-0.024
84355	ATOX1	0.339
84360	CLCN3	0.129
84379	RAB6A	0.078
84390	HCN1	0.792
84391	KIF2A	-0.205
84393	KIF4A	-0.423
84400	PRELP	0.395
84406	HS3ST1	0.561
84407	CDH11	-0.233
84424	TLE3	0.125
84429	KCNK9	0.801
84469	MAGED1	-0.091
84474	DDX1	-0.172
84480	BNIP3	0.299
84484	SLC4A4	0.222
84485	CCS	-0.293
84486	SF3B1	0.133
84487	SLC17A6	0.425
84488	FGF13	0.226
84494	TRPC4	0.732
84509	RAN	-0.242
84550	SLC24A2	0.231
84551	SLC7A8	0.185
84575	FADS1	0.216
84577	HDAC2	-0.15
84586	FGL2	0.204
84587	PLCL1	0.356
84589	RAB9A	-0.301
84590	RAB27B	0.176
84593	CETN2	-0.29
84595	NUCB1	-0.137
84609	SEMA6B	0.317
84686	PPP1R9B	-0.102
85237	PTP4A2	0.289
85238	SYNJ1	0.18
85245	KPNA2	-0.22
85246	GAS7	0.26
85248	KIF3C	0.163
85249	PEX11A	-0.506
85252	XPO1	0.075
85260	ENTPD6	0.201
85263	SLC25A14	0.273
85327	LIN7A	0.559
85423	TFPT	-0.43
85428	RHOQ	-0.089
85432	DDX52	-0.685
85493	ABCF1	-0.276
89783	LAPTM5	1.149
89784	IDI1	0.242
89791	NCDN	0.088
89808	CX3CL1	0.23
89812	PIP4K2B	0.273
89823	TRPC6	0.514
89824	CHI3L1	0.436
89825	NAP1L1	-0.161
89828	CHL1	0.077
89842	MBTPS1	-0.181
89843	CXADR	0.147
94173	IDH3B	-0.134
94193	MADD	0.269
94194	COX5B	-0.225
94201	CDK4	-0.134
94270	NNAT	0.471
94271	ATP5PF	-0.327
113893	SNCB	0.191
113907	SBK1	-2.458
113922	SELENOF	-0.059
113955	GPNMB	0.337
113976	ACSL4	0.218
114028	CTNND2	0.089
114100	SC5D	0.155
114101	CDS2	0.532
114118	GNG4	0.599
114119	GNG10	-0.122
114202	MPP3	0.369
114209	PHYH	-0.412
114244	HCN2	0.385
114483	CDK6	0.375
114486	BRAF	0.323
114488	RBM3	-0.27
114489	DAG1	0.053
114490	CITED2	0.324
114494	CCNA2	-0.258
114495	MAP2K6	-0.828
114499	HDGF	-0.342
114506	ANKH	0.181
114507	SLC5A3	-0.14
114512	AATF	-0.461
114517	ITGA6	0.218
114519	NFIL3	0.917
114553	NCF1	1.444
114554	PI4K2A	0.142
114559	ARHGEF7	0.139
114561	PITPNB	-0.137
114587	DLK1	-0.691
114588	CDH4	0.312
114630	ATP5MC3	-0.145
114635	TRAFD1	-0.198
114637	HMGN2	-0.244
114638	HPS1	-0.363
114709	IFITM2	0.394
114764	MAPRE1	-0.241
114856	DUSP1	1.269
114858	SHC3	0.374
114906	PKIA	-0.137
115771	USP2	0.486
116456	DNAJC2	-0.214
116470	STX1A	0.335
116504	MPRIP	0.035
116508	NRXN3	0.239
116510	TIMP1	-0.245
116550	ATP5F1C	-0.16
116551	PDK1	0.327
116554	MAPK8	0.291
116557	FOXJ1	0.376
116565	LRPAP1	-0.182
116591	FCGR2A	1.561
116597	OPCML	0.342
116600	CACNB2	0.431
116631	NAT2	-0.721
116635	SCG3	0.19
116638	SLC17A7	0.13
116640	TNC	-0.295
116644	RTN1	-0.058
116646	TPT1	-0.164
116649	KCNJ4	0.596
116653	CAP2	0.176
116655	HNRNPM	-0.301
116657	CPLX2	0.095
116658	CNTN4	0.41
116659	DYNC1I2	-0.198
116660	PTPRN	0.056
116665	RERE	0.278
116667	MAP3K1	0.45
116671	CDK5R1	0.286
116681	DLGAP2	0.749
116690	NFASC	0.115
116697	PABPN1	-0.125
116698	TRIM28	-0.128
117016	MARK1	0.197
117035	SLC25A20	-0.184
117042	RPL6	-0.311
117043	RRAGB	0.436
117053	RPS15A	-0.209
117056	H3-3A/H3-3B	-0.154
117059	CALB2	0.585
117060	UBR5	0.175
117062	HMGA1	-0.262
117087	STIM2	-0.242
117089	BEX3	-0.138
117095	BHLHE41	0.39
117096	NLGN2	0.102
117100	SLC6A7	0.788
117106	SCARB2	0.154
117183	RGCC	-0.23
117242	TENM2	0.3
117249	DNAH3	1.138
117250	DNAH6	1.206
117253	DNAH11	0.636
117255	PTPN12	-0.246
117258	CNTN1	0.179
117259	TRA2B	-0.264
117262	PSMC4	-0.267
117268	KHDRBS1	-0.185
117271	HRK	-0.983
117273	RHOA	-0.146
117276	PFKFB3	0.188
117280	HNRNPU	-0.101
117287	PARK7	-0.153
117514	TXNIP	-0.363
117517	C7	-2
117519	KEAP1	-0.247
117520	OXR1	0.14
117536	NSMF	0.11
117541	SMU1	-0.207
117543	DECR1	-0.256
117548	KIF1B	0.141
117549	GPR37	0.24
117556	SV2B	0.242
117557	TPM3	-0.146
117559	SV2A	0.274
117596	ATP6V1B2	0.179
117955	SLC4A7	0.324
122799	RPS25	-0.088
124323	RPS23	-0.08
124440	RPL41	-0.068
140433	LAMA5	0.122
140547	ECHS1	1.713
140568	CHST10	0.155
140585	RYK	-0.138
140590	BMPR2	0.166
140639	NPLOC4	0.186
140654	RPS3	-0.294
140661	RPLP1	-0.521
140662	LOC498555/RPLP2	-0.21
140666	RCAN2	0.765
140670	AP2B1	0.251
140693	PLCD4	-0.207
140720	BAALC	0.089
140726	CACNG5	1.127
140727	CACNG6	1.252
140734	DYNLL2	0.174
140868	FABP5	-0.094
140931	HNRNPH1	-0.312
140934	ELP1	0.163
140937	HIGD1A	0.259
140940	ARF3	0.172
140942	DDIT4	0.608
140943	PPP4R1	-0.231
140945	RTN3	0.199
154516	UGT1A7C	-0.392
154968	OGA	-0.106
155151	CORO1A	0.425
155183	SKAP2	-0.42
155423	ANXA7	-0.15
161477	GM15483	-0.499
170465	ACAA2	-0.229
170496	LCN2	0.291
170567	SLC38A1	0.164
170632	FGF11	0.125
170714	DYNLRB1	-0.093
170724	ANP32B	-0.345
170739	KCNH7	0.483
170751	XPNPEP1	-0.182
170821	ATXN10	-0.188
170848	KCNQ2	0.209
170851	MAP2K1	0.11
170904	STK17B	-0.26
170917	CRY2	0.163
170922	ILK	-0.222
170933	SYF2	-0.46
170944	DKC1	-0.167
171041	KLC1	-0.076
171049	FOLR1	0.969
171051	CABP1	0.649
171057	CBWD1	-0.573
171058	RAB3C	0.846
171073	HDGFL2	-0.251
171085	PCSK4	0.648
171093	SHANK2	0.695
171097	ADAP1	0.239
171100	ANGPTL2	-0.458
171109	DUSP5	0.467
171113	BLCAP	0.178
171114	NDRG2	0.055
171119	DSCAM	0.176
171120	JMJD1C	0.112
171140	CAMK2G	-0.159
171152	TAF9B	0.275
171155	HADHB	-0.176
171160	HOPX	-0.252
171293	CTSD	0.149
171335	COX8A	-0.168
171347	MAT2A	0.278
171350	PABPC1	-0.178
171357	PTPRG	0.202
171358	CAMK1G	0.608
171361	EEF1A1	-0.092
171366	PPP4C	-0.332
171374	ATP5F1B	-0.08
171393	CLSTN3	0.489
171402	ELOVL6	1.306
171410	ACSBG1	0.099
171411	TMEM176B	0.165
171433	MICU2	-0.181
171436	MK1	-1.635
171444	PACS1	0.3
171456	NSA2	-0.327
171460	HSPBAP1	-0.442
171485	CD99L2	0.277
171517	GPC2	-0.547
171529	KIF2C	-0.475
171548	DKK3	0.323
171549	KLC3	-3.755
171562	ERO1A	0.388
171563	NAV2	-0.252
171566	NME7	-0.326
171572	TTL	0.245
171574	DNM3	-0.238
171576	BUB1B	-0.425
191571	FAT3	0.867
191572	AHNAK	0.346
191595	SYT12	0.574
192109	POU3F3	-0.164
192117	SYNGAP1	0.241
192129	VMP1	-0.113
192152	TGOLN1	0.137
192172	MPST	-0.211
192178	TNRC6B	0.175
192179	GPM6B	0.161
192180	NIP7	-0.349
192183	NECTIN1	0.155
192213	RASGRF1	0.432
192229	CEP19	-0.37
192245	HSPB6	-0.407
192247	SEZ6	0.168
192255	UBB	-0.099
192262	C1S	0.261
192270	PLPP3	0.204
192277	STIP1	-0.192
192280	PPP1R3B	1.222
192361	PPP1R2	-0.182
192649	PROKR2	1.12
245960	ALG10	0.577
245965	ATP5F1D	0.108
245981	RPL15	-0.193
246060	CDKN1C	-0.301
246074	SCD	0.275
246075	PRLHR	0.809
246116	PTPN4	0.209
246118	TUBB3	0.187
246212	SIPA1L1	0.188
246217	NGEF	0.263
246244	TAX1BP1	-0.186
246281	ASMT	4.298
246282	ZFP91	0.126
246302	PCYOX1	0.141
246303	SERBP1	-0.176
246304	CEP350	0.386
246307	ASRGL1	-0.19
246324	RAB31	-0.077
246331	NRP1	0.333
246332	UHMK1	0.577
246755	BCAS1	-0.191
246757	KLHL17	-1.087
252857	RAPGEF4	0.282
252879	CDK11A	-0.161
252917	NR1D1	-0.193
252919	SLC38A3	0.177
252928	TIMM13	-0.295
252939	GPR37L1	0.102
252941	HDGFL3	-0.248
252959	DNAH12	0.4
257644	ZWINT	0.257
257645	ITGB5	-0.136
259218	RWDD1	-0.481
259225	PPP1R14B	-0.232
259237	DOCK9	0.447
260326	ADGRG1	-0.144
261737	SFXN5	0.185
266601	TOMM20	-0.139
266609	C11ORF68	-0.267
266611	PTPN9	-0.129
266668	GRINA	0.061
266711	LZTS1	0.302
266715	FZD3	0.36
266734	NPAS4	1.556
266766	RCAN1	0.168
266769	GPR3	1.175
266777	NPTX1	0.529
266976	RIMS4	0.442
282583	FBLN2	0.336
282584	MTMR9	0.439
282585	MRFAP1	-0.071
282635	MBNL1	0.459
282636	IMPA2	-0.929
282712	SLC6A15	0.269
282824	ELAVL3	0.228
282837	FIBP	-0.428
282840	ATF5	0.23
286906	PDIA6	-0.219
286908	PDLIM7	-0.398
286923	DLGAP3	0.249
286928	ABI2	0.152
286930	DLGAP4	0.15
286932	VPS54	-0.172
286937	PEX5L	0.682
286972	PTAR1	0.905
287110	TBC1D24	0.35
287113	RNPS1	-0.138
287151	METRN	-0.104
287170	SNRNP25	-0.382
287249	CNOT6	-0.117
287276	SAR1B	-0.189
287278	CDKN2AIPNL	-0.206
287280	SKP1	-0.057
287302	MRPL22	-0.435
287367	COPS3	-0.216
287375	FLII	-0.172
287380	DHRS7B	-0.386
287417	RPL26	-0.241
287422	PER1	0.737
287436	EIF4A1	-0.106
287444	EIF5A	-0.178
287462	CAMTA2	0.181
287463	RPAIN	-0.276
287470	SDF2	-0.183
287472	TLCD1	-0.374
287537	ABR	0.113
287570	GAS2L2	-2.07
287593	PTRH2	-0.429
287643	SPOP	-0.28
287645	SNF8	-0.292
287659	SOCS7	0.271
287670	PSMD3	-0.2
287706	KLHL11	0.338
287711	COASY	-0.262
287726	RDM1	0.666
287731	LSM12	-0.154
287765	DDX5	-0.181
287766	CEP95	-0.229
287772	PSMD12	-0.181
287840	UBALD2	-0.197
287876	ACTG1	-0.051
287931	PPM1F	-0.112
287982	ABCF3	0.255
287984	PSMD2	-0.088
288041	PIGX	-0.302
288058	HACD2	0.161
288080	STXBP5L	0.414
288105	ZBTB20	0.231
288109	SIDT1	0.57
288124	NECTIN3	0.16
288181	GPR15	-0.977
288236	PSMG1	-0.341
288238	PIGP	-0.473
288269	CFAP298	-0.434
288280	NCAM2	0.422
288289	CHODL	0.89
288305	CCT8	-0.139
288444	HSPH1	0.41
288447	USPL1	0.296
288449	KATNAL1	-3.448
288475	NPTX2	0.832
288516	EIF3B	-0.149
288525	DHRSX	-0.338
288532	MCM7	-0.381
288557	MOSPD3	-0.24
288583	PLOD3	-0.158
288595	NSUN5	-0.324
288611	GALNT17	0.248
288620	CCT6A	-0.25
288626	MMP17	0.297
288671	ANAPC5	-0.145
288691	KSR2	0.548
288692	WSB2	0.208
288701	SRSF9	-0.293
288740	ISCU	-0.209
288744	KIAA1671	0.191
288751	LRRC43	1.743
288770	NACA	-0.18
288778	PA2G4	-0.234
288785	BLOC1S1	-0.404
288916	GADD45GIP1	-0.479
288925	WDR83OS	-0.131
288978	C2ORF76	-1.51
288979	C1QL2	0.634
288985	INSIG2	0.01
289084	C1ORF21	-0.021
289095	NMNAT2	0.325
289144	CACYBP	-0.146
289168	KIFAP3	0.042
289218	NDUFS2	-0.145
289222	NIT1	-0.13
289257	SPTA1	0.682
289276	ADSS2	-0.219
289312	ACBD3	-0.316
289318	TMEM63A	0.484
289335	SUSD4	0.252
289350	RAB3GAP2	0.192
289372	SMYD2	-0.236
289397	KIF21B	0.132
289400	CAMSAP2	0.165
289424	XPR1	0.311
289469	MRPS18C	-0.409
289486	FRAS1	0.927
289491	MRPL1	3.562
289584	USP46	0.183
289606	GABRA2	0.184
289615	ATP8A1	0.067
289633	NWD2	0.344
289668	LAP3	-0.213
289707	LYAR	-0.821
289727	NAT8L	0.263
289786	NACAD	0.34
289809	PNO1	-0.376
289822	CEP68	-0.199
289855	CCDC85A	-0.472
289924	PSMD6	-0.164
289928	C3ORF14	-0.239
289990	PSMC6	-0.223
289993	CDKN3	-0.53
289994	CNIH1	-0.203
289997	DLGAP5	-0.466
290027	PARP2	-0.399
290029	PNP	-0.126
290212	EFS	-0.154
290284	SAP18	-0.269
290326	PBK	-0.602
290350	LOXL2	0.867
290401	ESD	-0.262
290408	SUGT1	-0.275
290447	MYCBP2	0.278
290500	GGACT	0.605
290533	SLMAP	0.1
290541	ARHGEF3	0.44
290553	MUSTN1	0.86
290558	NT5DC2	-0.253
290561	TNNC1	-2.524
290636	PGLS	0.257
290641	RPL18A	-0.194
290669	GATAD2A	-0.154
290679	INTS10	0.055
290692	KLHL2	0.146
290744	ING2	-0.608
290755	CCDC110	2.322
290794	TNKS	0.413
290796	SARAF	0.186
290829	ASH2L	-0.215
290842	GINS4	-0.651
290868	QARS	-0.186
290880	LOC120093091	-4
290963	AOPEP	0.706
290986	AGTPBP1	0.16
290994	LMAN2	-0.292
290995	PRELID1	-0.144
290999	HIGD2A	-0.14
291006	DIRAS2	0.211
291022	PTPDC1	-0.265
291069	PPP1R3G	0.93
291076	ECI3	-0.561
291081	TUBB2B	-0.055
291129	NRSN1	0.573
291135	ACOT13	-0.465
291206	MRPL32	-0.485
291234	MKI67	-0.318
291320	MINDY3	0.23
291339	COMMD3	-0.17
291355	PRTFDC1	-0.274
291403	PTGR3	-0.252
291423	SETBP1	0.249
291434	RPL17	-0.239
291445	MEGF10	0.139
291450	ALDH7A1	-0.159
291469	SRFBP1	-0.29
291604	DCP2	2.302
291618	KCTD16	0.481
291624	LARS1	-0.148
291635	PCDHGA7	0.151
291637	PCDHGA5	0.331
291659	IK	-0.197
291669	N/A	-0.4
291670	CXXC5	-0.141
291685	SRP19	-0.28
291699	STARD4	0.371
291736	RPRD1A	0.216
291840	SLC38A7	0.353
291848	MMP15	-0.189
291849	ZNF319	0.416
291885	MCM5	-0.122
291942	SLC10A7	0.024
291946	TMEM184C	-0.153
291963	TMEM208	-0.292
291974	RIPOR1	-0.131
291990	COG8	-0.132
292017	HYDIN	0.7
292022	DDX19A	-0.272
292028	KARS1	-0.166
292051	CMIP	0.296
292067	ZC3H18	-0.365
292072	APRT	-0.163
292078	SPATA33	-0.659
292082	TCF25	-0.088
292148	EIF3A	-0.12
292165	DNAI3	0.796
292263	FBXO5	-0.716
292266	CCDC170	1.259
292485	FUCA2	0.477
292597	TTYH1	0.062
292673	ERCC1	-0.268
292734	LTBP4	-0.134
292756	PAK4	-0.338
292762	EIF3K	-0.305
292768	YIF1B	-0.361
292778	POLR2I	7.401
292793	SBSN	-0.649
292804	GPI	0.154
292814	PDCD5	-0.546
292831	POP4	-0.512
292925	TSG101	-0.197
292935	HTATIP2	-0.366
292947	ARFGEF3	0.909
292964	RPL36A	-0.2
293017	BCLAF1	-0.126
293019	ARRDC4	-0.408
293024	AKAP13	0.332
293042	SEMA4B	0.32
293050	ABHD2	0.33
293113	TMEM126A	-0.308
293142	SPCS2	-0.173
293155	ANAPC15	-0.331
293181	GALNT18	0.252
293186	LYVE1	2.17
293343	FHIP1B	0.318
293410	SWAP70	-0.27
293418	RPL27A	-0.189
293427	EIF3F	-0.116
293448	UQCRC2	0.131
293454	UBFD1	-0.118
293502	KIF22	-0.475
293504	QPRT	-0.64
293508	PRKACB	0.059
293627	TSPAN4	0.508
293628	CHID1	-0.497
293638	CARS1	0.227
293649	LRP5	0.24
293669	CD248	-8.299
293671	SF3B2	-0.173
293674	DRAP1	-0.25
293692	EHD1	-0.186
293700	TRMT112	-0.267
293719	UBXN1	-0.297
293725	EEF1G	-0.091
293733	INCENP	-0.148
293735	BEST1	-0.951
293820	PSAT1	0.168
293823	PRUNE2	0.089
293828	MPHOSPH10	-0.546
293840	PNMA3	0.36
293860	FLNA	0.094
293938	BLOC1S2	-0.386
293960	ZFAND5	0.137
293967	SMC5	0.223
293991	NDUFB8	-0.176
294018	TAF5	4.585
294030	SFR1	-0.166
294043	SORCS3	0.856
294048	PIK3AP1	1.387
294088	PANK1	0.281
294239	DDAH2	-0.253
294273	RT1-DMB	1.23
294274	RT1-DMA	0.517
294276	BRD2	0.452
294282	RPS18	-0.151
294291	SMIM29	-0.048
294292	NUDT3	-0.098
294320	GLO1	-0.296
294324	AGPAT3	0.105
294329	TRPM2	1.063
294375	REEP3	-0.074
294380	LRRTM3	-0.45
294521	AK9	0.749
294643	LHFPL2	-0.131
294674	ENC1	0.307
294680	BTF3	-0.271
294708	SGTB	0.29
294747	CSPG4B	0.529
294783	WDR70	-0.443
294795	CAPSL	0.809
294810	TARS1	-0.184
294854	DNAH5	0.615
294862	MARCHF6	0.253
294864	CCT5	-0.221
294917	TNIK	0.119
294978	RGD1307100	-0.127
295107	SMC4	-0.388
295160	MND1	-1.862
295230	CCT3	-0.124
295237	MSTO1	-0.479
295245	SLC50A1	-0.332
295264	MLLT11	0.259
295283	ANKRD34A	0.401
295284	RBM8A	-0.53
295297	ETV3	0.286
295342	RHOC	-0.244
295395	RTCA	-0.265
295425	USP53	0.55
295428	METTL14	-0.396
295531	TNNI3K	1.369
295586	CLCN6	0.195
295607	PRPF40A	-0.109
295625	PKP4	0.212
295645	SLC4A10	0.452
295690	DNAJC10	-0.175
295695	ZNF804A	0.867
295703	SERPING1	0.268
295922	MTCH2	-0.12
295975	EIF3M	-0.177
296072	SPRED1	-0.063
296078	PAK6	0.673
296134	MRPS5	-0.265
296182	TMX4	0.452
296197	DSTN/DSTNL1	-0.447
296199	SNX5	-0.24
296271	SRXN1	0.38
296315	RAB5IF	-0.124
296320	CTNNBL1	-0.339
296344	MYBL2	-0.642
296346	OSER1	-0.334
296596	RPL7A	-0.152
296618	DYNC2I2	-0.119
296619	PKN3	-0.173
296706	LHX2	-0.252
296709	RPL35	-0.278
296710	ARPC5L	-0.215
296731	NUB1	-0.169
296789	SEMA3E	0.272
296913	LSM8	-0.353
296969	SLC35B4	0.232
296973	BPGM	-0.222
296995	MRPS33	-0.257
297093	CBX3	-0.187
297339	CAPG	-0.178
297381	WBP1	-0.601
297388	BOLA3	-0.472
297406	CCT7	-0.092
297408	ALMS1	0.349
297412	DUSP11	-1.629
297416	NFU1	-0.394
297428	COPG1	0.074
297455	LSM3	-0.465
297481	EIF4E3	0.461
297508	NAMPT	0.249
297594	CDCA3	-0.35
297699	STRAP	-0.246
297755	RPL7	-0.172
297783	MYBL1	-0.431
297885	ZBTB8OS	-0.37
297893	HDAC1	-0.275
297962	SRSF12	0.343
298020	TMEM245	0.259
298062	PLPPR1	-0.255
298068	SEC61B	-0.177
298074	XPA	-0.816
298101	COL27A1	0.461
298184	ZDHHC21	0.323
298185	FREM1	0.678
298199	PLIN2	-0.348
298227	MTAP	-0.261
298309	LRRC42	-0.241
298425	EFCAB14	0.161
298447	DMAP1	-0.328
298500	SMAP2	0.152
298504	MFSD2A	0.713
298506	MYCL	-0.328
298528	EPHA10	0.804
298557	PITHD1	-0.26
298566	C1QA	1.21
298584	CAPZB	-0.111
298586	MRTO4	-0.475
298594	RCC2	-0.104
298606	SLC25A34	0.777
298609	EFHD2	-0.123
298700	EIF3G	-0.313
298771	PREPL	0.195
298850	CENPA	-0.831
298859	DNAJC27	0.173
298890	CYRIA	0.207
298908	KCNF1	1.236
298916	CPSF3	-0.233
298941	LAMB1	0.329
298943	BCAP29	-0.204
298944	GPR22	0.282
298947	PIK3CG	1.778
298975	SCIN	3.773
299027	EIF2S3	-0.177
299138	SIX4	1.926
299156	RAB15	0.29
299159	ATP6V1D	-0.168
299261	MOAP1	0.995
299265	FAM181A	0.574
299285	CLMN	0.777
299310	NDUFB11	-0.221
299330	1700001K19RIK	-1.226
299510	ZBTB39	0.35
299609	ABCA7	0.369
299616	ATP8B3	-1.138
299732	LTA4H	-0.245
299739	NDUFA12	0.251
299809	CCT2	-0.135
299811	CPSF6	0.125
299818	LLPH	0.566
299825	GNS	-0.254
299828	ATP23	-0.57
299850	DCTN2	-0.13
299858	LRP1	0.086
299872	EIF3E	-0.196
299899	EIF3H	-0.136
299900	UTP23	-0.655
299923	NDRG1	0.533
299954	NDUFB9	-0.256
300018	LYNX1	0.295
300025	LY6H	0.266
300033	EEF1D	-0.28
300052	VPS28	-0.186
300069	EIF3L	-0.104
300079	RPL3	-0.254
300088	POLR3H	-0.169
300092	SNU13	0.367
300128	CELSR1	0.19
300147	SBF1	0.112
300158	KIF21A	0.198
300173	GXYLT1	-0.255
300186	AMIGO2	0.826
300231	DIP2B	0.299
300236	SMAGP	-0.935
300266	CBX5	0.171
300445	PRKCSH	-0.096
300455	BMPER	0.535
300514	EI24	0.168
300521	TBRG1	-0.178
300644	GRAMD1B	0.154
300666	C2CD2L	0.268
300689	REXO2	-0.396
300751	REC114	-1.585
300757	HEXA	-0.122
300759	PARP6	0.164
300837	LEO1	-0.368
300838	TMOD3	-0.34
300857	TMEM30A	0.102
300860	SENP6	-0.232
300891	MORF4L1	-0.086
300901	PLOD2	0.176
300963	CEP63	-0.353
300965	SRPRB	-0.289
301011	UQCRC1	-0.175
301020	SMARCC1	0.167
301038	UBP1	0.17
301221	MOCS1	-0.486
301240	MRPL2	-0.434
301249	MRPS18A	-0.233
301252	HSP90AB1	-0.212
301253	TMEM151B	0.537
301337	PLEKHB2	0.107
301351	CRACDL	0.409
301361	LONRF2	0.283
301384	HIBCH	-0.409
301511	ARPC2	-0.135
301512	AAMP	-0.147
301521	CFAP65	0.794
301529	DNPEP	-0.3
301552	MRPL44	-0.304
301563	MFF	-0.205
301575	ITM2C	0.161
301622	DTYMK	-0.337
302247	RTRAF	-0.241
302422	PDZD11	-0.367
302526	ATP6AP2	0.187
302656	FRMPD4	0.503
302705	MBTPS2	0.368
302808	ZDHHC9	0.218
302822	IGSF1	0.251
302863	SLC9A6	0.205
302898	RSL1D1L1	-0.705
302920	RBFOX1	0.246
302941	UBALD1	-0.648
302969	SRRM2	0.145
302973	ABCA3	0.137
302975	SYNGR3	0.356
302983	MAPK8IP3	0.199
302993	SOX8	-0.201
303008	RHBDF1	-0.244
303010	CPEB4	0.322
303021	SH3PXD2B	-0.12
303039	WWC1	0.182
303073	CYFIP2	0.098
303132	AFF4	0.246
303180	C1ORF35	-0.677
303188	RAI1	0.169
303193	ALKBH5	0.37
303200	MAP2K3	0.598
303201	USP22	0.284
303238	CTC1	-0.168
303260	SPAG7	-0.309
303280	KIAA0100	-0.19
303285	TRAF4	-0.173
303300	CLUH	-0.114
303304	SGSM2	0.159
303311	RTN4RL1	0.447
303330	TMEM97	0.233
303336	WSB1	0.294
303337	RAB11FIP4	0.218
303372	NLE1	-0.462
303378	SLFN13	-0.321
303501	ARHGAP23	0.163
303536	DNAJC7	-0.106
303554	NBR1	-0.093
303577	ACBD4	-0.351
303592	TLK2	-0.296
303599	TANC2	0.213
303605	STRADA	-0.3
303608	FTSJ3	-0.252
303630	WIPI1	-0.146
303689	UBE2O	0.165
303772	SLC16A6	-0.185
303774	TNRC6C	0.19
303811	DVL3	0.114
303831	EIF4A2	-0.128
303836	BCL6	0.457
303882	TNK2	-0.13
303905	PARP9	-0.293
303919	LRRC58	0.376
304005	NFKBIZ	0.354
304019	TBC1D23	-0.209
304103	OLIG2	-0.167
304150	USP25	-0.488
304244	FRY	0.237
304280	TMEM130	0.382
304286	LMTK2	0.271
304301	MMD2	-0.06
304315	TTYH3	0.051
304323	MRM2	-0.408
304330	COX19	-0.212
304336	A430033K04RIK	-0.492
304343	COPS6	-0.188
304361	MEPCE	-0.993
304375	AGFG2	0.265
304469	RILPL1	-0.26
304470	SBNO1	0.212
304488	PPTC7	0.232
304507	OAS1G/OAS1I	6.409
304554	SEZ6L	0.195
304571	GALNT9	0.454
304608	MMP19	-0.184
304763	R3HDM1	0.241
304794	RBBP5	0.229
304799	PPP1R15B	-0.11
304807	RABIF	9.308
304813	PPP1R12B	0.252
304833	RO60	0.302
304900	ASTN1	0.126
304983	TAGLN2	-0.159
305142	ABCG3	0.568
305164	WDFY3	0.171
305166	GPAT3	0.725
305178	HNRNPDL	-0.122
305287	EXOC1	-0.241
305302	RASL11B	1.519
305332	LIMCH1	0.167
305339	NSUN7	0.714
305351	KLHL5	-0.247
305438	SORCS2	0.277
305453	CFAP99	0.58
305457	LETM1	0.2
305475	OSBP2	0.341
305505	CCM2	-0.221
305509	ADCY1	0.275
305539	SPRED2	0.31
305540	SLC1A4	0.335
305614	SPTBN1	0.055
305624	PCGF3	0.249
305633	ANTXR2	-0.228
305675	SYNPO2L	1.75
305684	SAMD8	0.28
305710	NEK10	0.526
305940	SACS	0.239
305963	PINX1	-0.465
305999	NKX3-1	1.585
306013	LGI3	0.155
306022	FNDC3A	0.14
306055	PCDH17	0.396
306071	LCP1	1.228
306147	SLITRK1	0.256
306152	SLITRK5	0.238
306183	FARP1	0.046
306204	FLNB	0.461
306222	LSM5	-0.554
306238	CCDC66	-0.48
306349	TMEM59L	0.204
306380	PSD3	0.46
306404	SPOCK3	0.519
306417	SH3RF1	0.226
306424	MFAP3L	0.262
306439	GPM6A	0.081
306487	MTUS1	-0.447
306516	GTF2E2	-0.343
306526	MAK16	-0.519
306527	DUSP26	0.462
306564	HTRA4	0.635
306575	CKAP2	-0.616
306587	TCTA	-0.035
306589	KLHDC8B	0.329
306600	ATP11A	0.036
306617	KBTBD11	0.297
306734	RMI1	-0.037
306750	FBXL21	0.36
306759	SPOCK1	0.341
306764	NSD1	0.136
306768	NOP16	-0.349
306811	WNK2	0.192
306842	GFOD1	0.432
306844	PHACTR1	-0.141
306934	RIPOR2	0.335
306994	LOC500028/YAE1	-0.199
307067	DIP2C	0.186
307189	NEBL	0.133
307206	NETO1	0.405
307213	ZNF407	0.396
307270	ME2	-0.206
307348	SPIRE1	0.173
307351	TUBB6	-0.126
307380	PIEZO2	0.279
307382	NAPG	0.197
307395	ABLIM3	-0.245
307403	CSF1R	1.338
307429	DMXL1	0.631
307459	ARHGAP26	0.453
307481	PCDH1	0.372
307505	CTNNA1	-0.198
307514	EPB41L4A	0.386
307548	DTNA	0.211
307585	CABLES1	-0.573
307594	MIB1	0.128
307779	RBMXL1	-0.34
307820	NFAT5	0.201
307833	IST1	-0.16
307845	MTSS2	0.081
307893	GAN	0.403
307905	USP10	-0.235
307907	KIAA0513	0.424
307913	GSE1	-0.262
307917	KLHDC4	-0.332
307926	CCSAP	0.283
307989	ABLIM1	0.217
307992	ATRNL1	0.234
308009	DENND10	-0.185
308134	TMEM35A	0.478
308178	VPS37C	-0.412
308306	EIF5B	-0.245
308335	U2AF2	-0.197
308384	SAE1	-0.248
308444	AXL	-0.104
308468	DYRK1B	-0.44
308472	SUPT5H	-0.142
308473	SAMD4B	0.278
308476	CAPN12	-1.164
308493	CLIP3	-0.206
308508	UBA2	-0.304
308511	CHST8	0.779
308561	ZFP819	1.954
308666	CYFIP1	-0.179
308669	HERC2	0.313
308776	PDE8A	1.544
308807	PRSS23	-0.447
308831	TENM4	0.247
308843	TSKU	-0.177
308864	FCHSD2	-0.147
308959	USP31	0.539
308976	KDM8	-0.367
308988	SEZ6L2	0.194
308998	ZNF629	-0.241
309060	FAM53B	-1.256
309069	EDRF1	0.424
309081	DOCK1	-0.127
309097	ADGRA1	0.254
309098	TUBGCP2	-0.274
309111	SLC25A22	0.259
309126	TNPO1	0.149
309156	BBS1	0.248
309157	PELI3	0.024
309170	FAM89B	-0.186
309172	FRMD8	-0.255
309176	MRPL49	-0.102
309194	TAF6L	-0.369
309252	OTUD7A	0.359
309262	NSDHL	0.173
309280	PLXNA3	0.172
309376	ZFYVE27	0.108
309387	CNNM1	0.321
309407	TRPM3	0.505
309419	PIP5K1B	0.5
309429	KANK1	0.081
309440	MRPL43	0.252
309513	PPP1R3C	0.499
309533	SORCS1	0.269
309586	TRIM26	-0.257
309628	WDR46	-0.269
309629	PFDN6	-0.302
309757	SIRT1	-0.339
309828	TSPYL4	0.276
309891	SEPTIN10	-0.258
309901	PHYHIPL	-0.131
309957	MEF2A	0.165
310034	RAD17	-0.317
310097	SNX18	-0.167
310190	OTULINL	0.624
310200	ANKRD33B	1.222
310207	SEMA5A	0.154
310258	PHC3	0.242
310306	USP13	0.317
310324	DCUN1D1	-0.434
310392	SLC7A11	0.39
310399	NAA15	-0.166
310506	PPM1L	0.368
310508	B3GALNT1	-0.139
310544	MAP9	0.28
310612	ILF2	-0.244
310630	SEMA4A	0.388
310635	ARHGEF2	-0.252
310638	ASH1L	0.336
310667	CERS2	-0.202
310670	ADAMTSL4	0.322
310685	POLR3C	-0.202
310694	FCRLS	1.032
310746	AP4B1	-0.376
310756	MOV10	-0.703
310760	CTTNBP2NL	-0.276
310769	WDR77	-0.198
310846	TRAM1L1	0.245
310848	CYP2U1	-0.26
310879	ALPK1	0.484
310909	RAP1GDS1	-0.118
310926	RN18S	-0.637
310960	USP33	0.044
311024	KIF5C	0.199
311078	PSMD14	-0.497
311093	CSRNP3	1.51
311115	UBR3	0.177
311137	ZNF385B	0.442
311163	CTNND1	-0.128
311169	RTN4RL2	0.462
311170	SLC43A3	0.651
311224	TTC17	0.224
311236	LRRC4C	0.071
311324	DISP2	0.164
311325	KNSTRN	-0.559
311329	DNAJC17	-1.152
311336	NUSAP1	-0.446
311352	ADAL	-0.598
311359	HYPK	-0.496
311387	SLC24A5	-0.783
311403	MTFR1	-0.363
311406	DUSP2	0.933
311483	RRBP1	-0.156
311486	DZANK1	0.468
311502	KIZ	-0.44
311546	TPX2	-0.536
311567	ITCH	0.184
311569	ACSS2	0.213
311616	GDAP1L1	-0.376
311642	SULF2	0.107
311713	MRGBP	-0.865
311797	FAM166A	-0.861
311799	NDOR1	-0.323
311802	SSNA1	-0.357
311840	URM1	0.277
311854	TOR1B	-0.243
311865	PTGES2	0.295
311866	LRSAM1	-0.438
311910	ZBTB26	0.518
312132	TMEM106B	-0.187
312192	AHCYL2	0.157
312213	PLXNA4	0.44
312246	KIAA1549	0.194
312248	UBN2	0.247
312251	LUC7L2	-0.167
312270	DENND11	0.471
312299	EZH2	-0.473
312437	KRCC1	-0.382
312440	KDM3A	0.175
312444	IMMT	-0.176
312490	PAIP2B	0.356
312495	CYP26B1	1.826
312504	FBXO41	0.147
312510	TIA1	-0.148
312538	MCM2	-0.299
312563	PRICKLE2	0.471
312647	ATG7	-0.259
312689	M6PR	1.133
312694	NECAP1	0.113
312703	PEX5	0.267
312720	AKAP3	-1.138
312728	TSPAN9	0.142
312754	PPP2R5A	-0.267
312790	GPRC5A	0.925
312812	EPS8	-0.15
312828	ETNK1	0.145
312855	PPFIBP1	-0.16
312952	BPNT2	5.524
312974	CHD7	0.259
312981	ASPH	0.342
313024	WASF2	-0.184
313027	EYA3	-0.224
313035	DNAJC8	-0.294
313038	PHC2	-0.291
313048	RBBP4	-0.212
313057	SERINC2	0.268
313058	ADGRB2	0.145
313115	UFL1	-0.303
313241	N/A	0.409
313244	FRMPD1	-0.171
313255	WHRN	0.279
313270	MEGF9	0.15
313278	PTPRD	0.232
313323	PSIP1	-0.194
313365	IFT74	-0.45
313409	DNAJC6	0.167
313413	SGIP1	0.549
313417	DNAI4	0.342
313436	ZCCHC12	0.233
313438	DOCK11	0.274
313471	DMRTA2	-0.536
313495	CA9	0.235
313519	GPBP1L1	-0.288
313524	ZSWIM5	0.266
313554	FOXJ3	0.196
313574	NT5C1A	0.391
313588	SNIP1	-1.798
313591	THRAP3	-0.073
313593	AGO3	0.427
313658	UBR4	0.121
313717	CLSTN1	0.114
313785	ICAM5	0.156
313825	VPS13D	0.313
313876	BIRC6	0.298
313928	EFR3B	0.201
313949	LDAH	-0.148
313961	SMC6	-0.158
313974	TRIB2	-0.192
313978	E2F6	-0.254
314046	ANKMY2	0.161
314164	LRFN5	0.288
314275	SLC39A9	0.421
314288	PCNX1	0.272
314322	FOS	0.365
314336	DDX41	0.185
314432	UBA1	-0.163
314478	AHNAK2	0.32
314622	CBARP	0.372
314641	PIP5K1C	0.143
314647	CELF5	0.172
314814	NAV3	0.206
314824	OSBPL8	0.194
314836	ZFC3H1	0.161
314897	PPM1H	0.354
314906	KIF5A	0.169
314949	RAD21	-0.138
314988	ZHX2	0.24
315036	VPS13B	0.262
315047	LAPTM4B	-0.18
315069	FAM135B	1.233
315093	MAF1	-0.228
315133	DDX17	0.029
315134	JOSD1	0.238
315174	SCUBE1	0.554
315215	MLC1	0.174
315259	PRICKLE1	0.498
315265	TWF1	-0.207
315309	TFCP2	-0.261
315311	SLC4A8	0.27
315327	SPRYD3	0.291
315405	DCUN1D5	-0.283
315427	SESN3	0.139
315438	DEUP1	1.104
315461	TMED1	-0.358
315496	DPY19L1	-0.114
315510	IGSF9B	0.77
315606	KMT2A	0.154
315608	UBE4A	0.142
315615	DSCAML1	0.3
315617	SIDT2	0.092
315648	PPP2R1B	-0.188
315651	GM32742	0.932
315655	RDX	-0.123
315668	RAB39A	0.832
315673	TNFAIP8L3	0.692
315676	DMXL2	0.294
315691	LINGO1	0.227
315716	CD276	-0.209
315744	ITGA11	-1.363
315745	FEM1B	0.336
315756	DENND4A	0.215
315758	DPP8	-0.072
315771	HERC1	0.236
315789	FAM81A	0.302
315840	MYO6	0.063
315852	TTK	-0.622
315879	ADAMTS7	-0.363
315903	U2SURP	0.165
315911	RNF128	0.961
315916	FRMPD3	0.708
[truncated: 1,157 more rows]

## Sheet: Female
Supplementary Table S2: Full list of differentially expressed genes (DEGs) identified in male and female rat primary hippocampal cells in response to CNP extract, together with baseline male–female control DEGs.
Gene ID	Symbol	Log2 (Fold Change)
24153	A2M	-0.283
24157	ACAA1	-0.224
24158	ACADM	-0.259
24159	ACLY	0.26
24165	ADA	-0.751
24166	ADCYAP1	3.31
24167	ADCYAP1R1	-0.064
24170	ADD1	-0.085
24171	ADD2	0.887
24173	ADRA1B	1.209
24179	AGT	-0.294
24184	AK2	-0.38
24185	AKT1	-0.318
24189	ALDOA	0.525
24191	ALDOC	-0.096
24192	AKR1B1	-0.17
24205	APC	0.528
24206	APEH	-0.312
24211	ATP1A1	-0.06
24212	ATP1A2	0.17
24213	ATP1A3	0.686
24215	ATP2B2	0.55
24218	ATP7B	1.099
24223	B2M	-0.061
24225	BDNF	2.361
24232	C3	0.702
24237	C6	-3.7
24239	CACNA1C	0.479
24241	CALCB	1.509
24242	CALM1	0.165
24244	CALM1	-0.174
24245	CAMK2B	0.098
24246	CAMK2D	0.545
24259	CHGB	0.196
24264	CKB	-0.489
24267	COMT	-0.173
24291	CTRB2	2.768
24296	CYP1A1	1.072
24309	DBP	0.239
24310	ACE	0.663
24316	DRD1	2.188
24326	EDNRA	0.454
24329	EGFR	0.222
24330	EGR1	0.702
24333	ENO1	0.086
24334	ENO2	-6.134
24335	EPO	3.233
24338	EPHB1	0.411
24356	ETS1	-0.452
24368	FH	-0.186
24370	FOXG1	0.324
24379	GAD1	1.314
24380	GAD2	0.92
24382	GANC	0.549
24383	GAPDH	0.389
24387	GFAP	-0.305
24392	GJA1	-0.059
24397	GLRA2	0.516
24398	GLS	0.643
24399	GLUD1	-0.165
24400	GNB1	0.124
24401	GOT1	0.312
24404	GPX1	-0.521
24406	GRIK4	0.286
24407	GRIK5	0.092
24408	GRIN1	0.78
24409	GRIN2A	1.474
24410	GRIN2B	0.755
24412	GRIN2D	0.987
24413	NR3C1	0.25
24417	GRM4	0.879
24418	GRM5	0.196
24419	GRM6	2.17
24420	GSPT1	-0.471
24423	GSTM5	-0.159
24426	GSTP1	-0.217
24446	HGF	1.511
24451	HMOX1	0.966
24468	HSPA8	-0.14
24471	HSPB1	0.209
24472	HSPA1A/HSPA1B	1.437
24479	IDH1	-0.109
24482	IGF1	1.726
24483	IGF2	0.4
24484	IGFBP3	-0.329
24499	IL6R	0.553
24503	INA	0.13
24504	INHA	1.014
24513	IVD	-0.3
24514	JAK2	0.572
24516	JUN	-0.254
24517	JUNB	0.403
24520	KCNA1	1.488
24525	KRAS	0.666
24530	LCAT	-1.62
24533	LDHA/RGD1562690	0.65
24534	LDHB	-0.336
24536	LEPR	3.72
24539	LPL	0.504
24547	MBP	-0.568
24551	MDH1	-0.075
24552	ME1	0.248
24560	CD200	0.8
24561	MPG	-0.377
24565	ABCC1	0.408
24567	MT1	0.56
24571	MUC1	0.826
24572	MUC2	3.115
24575	MX2	0.374
24577	MYC	-0.297
24586	NCAM1	0.474
24588	NEFM	0.418
24591	NEU1	0.336
24592	NF1	0.349
24603	NPR1	-1.213
24604	NPY	0.818
24609	ODC1	-0.134
24611	GNAL	1.217
24617	SERPINE1	0.454
24624	PCCB	-0.252
24626	PDE4B	0.619
24627	PDE4D	0.582
24628	PDGFB	1.095
24638	PFKFB1	-1.75
24640	PFKFB2	0.206
24642	PGAM1	0.544
24644	PGK1	0.637
24645	PGM1	0.112
24648	SERPINA1	4.807
24654	PLCB1	0.959
24655	PLCD1	-0.459
24660	PMP22	-0.113
24667	PPM1B	0.244
24668	PPP1CA	-0.229
24673	PPP2CB	0.115
24674	PPP3CA	0.301
24675	PPP3CB	0.683
24680	PRKCA	0.376
24681	PRKCG	0.28
24686	PRNP	0.177
24689	PRPS2	0.278
24695	PTHLH	2.273
24701	PYGM	-0.519
24705	RARA	0.477
24706	RARB	-0.504
24708	RB1	0.252
24716	RET	1.457
24718	RELN	0.746
24747	HLA-G	0.481
24750	H2-T22	-1.203
24763	ACSM3	-3
24765	SCG2	0.117
24766	SCN2A	0.902
24770	CCL2	-0.783
24772	CXCL12	-0.354
24775	SHBG	0.624
24778	SLC2A1	1.805
24780	SLC4A2	-0.859
24783	SLC9A2	0.959
24785	SLC9A4	1.08
24786	SOD1	-0.347
24787	SOD2	0.276
24790	SP1	0.242
24791	SPARC	0.205
24797	SST	0.713
24803	VAMP2	0.67
24804	SYP	0.596
24806	TAC1	1.846
24807	TACR1	1.807
24808	TACR3	1.949
24818	TCP1	-0.235
24822	TMBIM6	-0.017
24825	TF	0.785
24827	TGFA	0.353
24831	THRB	1.252
24832	THY1	0.897
24834	TK1	-0.706
24837	TNNT2	-1.427
24842	TP53	-0.437
24849	TPI1	0.605
24851	TPM1	-0.184
24852	TPM4	-0.294
24854	CLU	0.122
24874	VHL	0.089
24877	VSNL1	0.746
24882	WNT3	1.619
24884	YES1	0.217
24886	TBXAS1	-1.391
24887	BAX	-0.66
24890	ESR1	2.087
24891	ABCB4	-0.228
24907	DMD	-0.298
24913	PLAAT3	-0.567
24914	LOX	0.993
24915	PDLIM4	-0.371
24917	KPNB1	0.319
24922	GABRB3	1.405
24923	STX1B	0.848
24924	PTN	-0.473
24929	PTGER3	0.502
24936	CD9	0.271
24941	ATP7A	0.433
24942	CHM	0.631
24943	PLP1	-0.237
24944	LAMP2	0.265
24947	GABRA3	1.179
24948	FMR1	0.268
24949	SYN1	0.385
24954	INSR	0.31
24957	GLUL	0.277
24962	CTH	-0.463
24968	PSMB8	-0.461
24973	HLA-A	0.365
24974	HLA-A	0.179
25012	SNAP25	0.578
25017	MYO5A	0.506
25019	XRCC6	-0.407
25022	FGFR2	-0.222
25023	PRKCB	0.457
25024	GIPR	2.694
25026	ADM	1.261
25027	SLC16A1	0.288
25033	SSTR1	2.066
25035	CYB5R3	-0.152
25037	MOBP	-0.768
25045	DBI	-0.437
25049	ATXN1	0.631
25054	NTRK2	0.274
25056	RBP1	-0.392
25058	HK1	0.314
25059	HK2	1.48
25066	PVR	-0.367
25083	ADRA2A	0.262
25084	IL4R	-0.262
25095	AMPD3	0.192
25097	PLD2	-0.198
25102	CHRNA5	1.35
25111	CHRM4	0.614
25112	GADD45A	-0.497
25113	DDN	1.003
25121	PCSK2	0.944
25122	SCNN1A	0.94
25123	TAGLN	0.759
25125	STAT3	0.211
25129	EGR4	0.626
25133	PCDHB12	0.706
25135	NCL	-0.39
25145	CD24A	0.525
25150	FYN	-0.094
25151	IGF2R	0.446
25153	MAS1	0.383
25154	PGR	3.7
25157	PLAGL1	0.824
25162	SP4	1.188
25163	CDKN2A	-0.878
25164	CDKN2B	-0.808
25165	ZNF519	0.272
25167	PTPRA	-0.114
25176	SLC25A5	-0.511
25177	FHL1	-0.249
25179	IDH3G	-0.16
25181	BGN	0.885
25183	GDI1	0.252
25186	EFNB1	-0.251
25187	HTR2C	2.728
25202	GUCY1B1	0.75
25203	CCNB1	-0.496
25204	PCSK1	3.762
25211	LYZ	0.973
25216	SDC1	-0.418
25217	TAPBP	0.429
25218	VPS52	-0.104
25227	ARSB	0.16
25229	CHRM1	0.92
25230	ADD3	0.119
25232	TYRO3	-0.27
25233	AKT2	-0.26
25239	APOD	-0.406
25246	BSG	0.301
25248	CNR1	0.539
25257	GAMT	-0.782
25259	GP5	6.066
25261	ID1	-0.239
25262	ITPR1	0.734
25266	PDGFA	-0.401
25272	MAPK10	0.843
25274	TST	-0.509
25275	CNP	-0.259
25277	MFGE8	-0.291
25281	NUP153	0.392
25282	COX6A1	-0.111
25285	IGFBP5	1.63
25287	ACADL	-0.478
25288	ACSL1	0.44
25291	ANXA3	-0.694
25292	APOC1	-1.546
25293	AQP4	-0.05
25298	CCK	0.284
25301	CEBPG	0.294
25302	CHRNA7	0.92
25306	CPD	1.051
25307	CST3	-0.789
25309	CYCS	-0.242
25311	DCC	0.598
25314	EMP1	0.491
25315	EPHX1	-0.403
25318	FNTA	-0.434
25319	FTH1	-0.211
25327	KCNC1	0.399
25328	LAMP1	-0.129
25332	MGMT	-0.536
25333	MGP	-1.564
25337	NFYC	-0.351
25339	NPR3	1.729
25342	OXTR	1.807
25344	PHB1	-0.453
25346	ROS1	2.907
25347	RPL39	-0.312
25348	RPS29	-0.493
25349	SCN2B	0.194
25357	THRSP	0.617
25359	TMPO	-0.296
25361	VCAM1	0.31
25363	ACADVL	-0.302
25364	ASIC2	-0.105
25367	ADARB1	0.453
25368	ADK	-0.459
25371	ADPRH	-0.214
25372	GRK3	0.781
25374	ALAD	-0.261
25379	ANP32A	-0.334
25383	APOBEC1	-0.801
25387	ARRB1	0.681
25390	ATP1B3	-0.217
25393	BCAN	-0.398
25398	CACNA1A	0.262
25399	CACNA2D1	0.858
25400	CAMK2A	0.559
25402	CASP3	-0.203
25403	CAST	0.273
25404	CAV1	0.19
25406	CD44	0.233
25407	CD59	0.511
25409	CDH6	0.534
25413	CPT2	-0.612
25415	CRMP1	0.247
25416	DPYSL2	0.26
25417	DPYSL4	-0.186
25418	DPYSL3	0.078
25420	CRYAB	-0.382
25423	CTSC	0.36
25425	CTSH	-0.547
25429	CYP7B1	-0.665
25433	HBEGF	0.481
25434	SPARCL1	-0.168
25438	ENO3	-0.405
25439	F2R	0.177
25444	FGF9	0.679
25445	FOSL1	-0.476
25446	FOSL2	1.268
25450	GABRB1	0.586
25451	GABRB2	1.163
25454	GFRA1	0.167
25456	GLRB	0.842
25458	GSS	-0.691
25462	HSPE1	-0.566
25464	ICAM1	-0.26
25466	IL1RAP	0.528
25467	IRS1	1.067
25468	KCNA2	0.517
25469	KCNA4	1.46
25473	LAMB2	0.206
25478	MAN2A1	0.577
25481	MMP11	7.508
25484	MYO1E	-0.331
25485	MYO1D	-0.691
25486	MYO9B	-0.217
25488	NDUFA5	-0.185
25489	NEDD4	0.306
25490	NEDD8	-0.354
25491	NES	-0.711
25492	NFIA	0.102
25493	NFKBIA	0.395
25494	NID1	0.275
25498	NPM1	-0.384
25499	NRDC	0.228
25502	OAZ1	-0.271
25507	PCSK6	-0.218
25508	PAM	0.904
25514	LYPLA1	0.238
25515	PLK1	-0.679
25516	PNOC	1.69
25518	PPIA	-0.306
25521	PRKAR1B	0.71
25522	PRKCZ	0.462
25523	PRKG2	0.55
25524	PSAP	0.072
25526	PTGDS	-0.813
25528	SIRPA	0.323
25530	RAB12	0.473
25531	RAB3A	0.552
25537	ROCK2	0.527
25538	RPS5	-0.569
25541	SCP2	-0.388
25545	SELENOW	-0.179
25547	ST8SIA3	1.438
25550	SLC1A1	0.796
25555	SSTR4	0.976
25556	IL1RL1	2.17
25558	STXBP1	0.907
25565	TLE4	0.444
25566	TMOD1	0.534
25567	TNR	0.563
25569	TRH	-0.746
25570	TRHR	1.773
25573	UBE2I	-0.323
25574	UBTF	-0.376
25576	YWHAH	0.292
25577	YWHAQ	0.073
25578	YWHAZ	0.009
25579	MAP3K12	0.16
25581	PSMC2	-0.346
25585	ID3	-0.648
25586	ALPL	-1.207
25587	ID2	-0.606
25589	KDR	1.258
25591	PARP1	-0.23
25592	AGRN	0.144
25593	HCRTR1	1.489
25594	PPP1CB	0.305
25595	MAP2	0.334
25597	RASA2	0.427
25599	CD74	1.76
25600	UTRN	0.413
25603	MARCKS	-0.104
25609	TUB	0.482
25612	ASNS	0.308
25613	PTPRZ1	0.051
25614	PTK2	-0.36
25615	SDC2	0.191
25617	HSPA5	-0.451
25618	ACADSB	0.458
25619	PLAU	-0.429
25620	CREM	0.624
25621	CD81	-0.168
25622	PTPN11	0.181
25624	VAMP1	0.725
25625	TNFRSF1A	-0.235
25626	KRT8	1.105
25630	PKM	0.278
25631	SMAD3	0.263
25638	PDE4A	0.489
25639	FKBP1A	-0.321
25646	OTX1	0.568
25648	SLC7A1	0.683
25650	ATP1B1	0.837
25654	COL11A1	0.387
25661	FN1	0.599
25662	IGFBP2	-0.388
25666	DGKG	0.363
25669	CPE	-0.053
25672	NR3C2	0.633
25675	HMGCR	0.544
25676	RASA1	0.359
25677	MAK	1.613
25678	DDR1	0.159
25679	ITPR3	1.854
25686	GNAI1	0.923
25689	HTR5A	2.619
25692	PLAT	0.435
25693	SLC18A1	1.577
25696	VLDLR	0.958
25697	CTSV	-0.344
25701	MXI1	0.625
25702	PNLIP	0.826
25703	RBP4	1.273
25705	ZEB1	0.21
25706	CCKBR	1.36
25707	CNTF	-0.721
25709	HMBS	-0.365
25715	SLC11A2	0.168
25716	SYT1	0.901
25717	TGFB3	-0.507
25718	IGF1R	0.563
25719	SCG5	0.612
25724	ITGB4	0.709
25725	PRKAR1A	0.261
25726	MC5R	2.766
25728	APOE	-0.422
25729	CCNE1	-0.402
25731	SYT3	0.508
25732	ACP5	1.436
25737	PCNA	-0.46
25739	PYGB	-0.087
25740	GNAZ	0.22
25741	PFKL	0.507
25742	S100B	-0.27
25745	MYH9	-1.195
25750	MAOB	0.428
25751	DNM2	-0.346
25757	CPT1A	-0.306
26295	OGT	0.246
26954	RHEB	-0.129
26955	AFDN	0.458
26962	LOC100360117/RPL8	-0.064
26989	CADPS	1.208
27139	RPS26	-0.708
27150	KCNH3	0.368
28298	RPL32	-0.448
29130	SYN3	1.657
29131	CARTPT	2.357
29138	BSN	0.59
29140	SNN	-0.307
29144	CANX	0.214
29145	CTXN1	-0.08
29147	JAG2	0.419
29150	MATR3	0.155
29154	CAPN2	-0.102
29156	CAPNS1	-0.638
29157	CCNG2	0.712
29158	FBLN5	1.1
29162	CDH7	1.115
29163	CDH9	0.837
29175	CTSK	-0.812
29177	HPCA	0.143
29179	SYN2	0.891
29182	CDH22	-0.496
29186	CD63	-0.413
29190	PDYN	3.333
29194	CHKA	-0.306
29200	INHBA	2.585
29202	EPHA6	1.617
29205	SYNGR1	0.731
29210	EPHA3	0.674
29211	SPTBN2	0.634
29213	TUBB4A	0.073
29214	TUBB	-0.138
29218	RCN2	-0.113
29219	SNCA	0.794
29222	LOC100359583/PTMA	-0.261
29223	AK4	1.095
29227	NFIB	0.163
29236	RPSA	-0.33
29237	PENK	0.436
29240	POLB	0.534
29241	ADCY8	1.51
29244	GCH1	2.08
29246	STMN3	0.244
29252	GZMM	0.829
29253	MAOA	0.289
29256	OPRL1	0.442
29257	RPL9	-0.468
29258	RPS7	-0.297
29261	TYMS	0.787
29263	ACVR2A	0.485
29264	CLIP2	-0.242
29271	CFL1	-0.306
29272	DPP6	0.529
29274	RNF4	0.196
29276	CSRP1	-0.085
29278	LASP1	-0.081
29282	RPL23	-0.44
29283	RPL29	-0.621
29284	RPS14	-0.321
29285	RPS15	-0.772
29286	LOC100365810/RPS17	-0.503
29287	RPS19	-0.434
29288	RPS3A1	-0.493
29290	ADORA1	0.38
29292	FTL	-0.203
29313	CLEC11A	0.865
29318	DDT	-0.237
29328	GPX4	-0.28
29331	HAPLN1	0.65
29332	STMN1	-0.212
29336	SIGMAR1	-0.167
29338	PRDX2	-0.222
29340	PRKCE	1.149
29344	ZFP36L1	0.781
29345	SERPINH1	-0.367
29347	FAAH	0.272
29357	SMAD2	-0.041
29360	SELENOP	-0.206
29361	SOX10	0.36
29362	TEF	0.304
29364	CD47	0.487
29365	MPDZ	0.508
29366	SERPINE2	-0.657
29374	CCT4	-0.1
29376	IRS2	0.708
29381	ACVR1B	0.898
29382	CTBP1	-0.229
29383	FAH	0.384
29386	MECP2	0.346
29390	PTPMT1	-0.401
29392	BACE1	0.355
29395	HMGB2	-0.57
29409	MAG	-0.48
29413	ADRA1D	1.465
29414	AKT3	0.489
29421	UROD	-0.164
29422	CHRNE	2.212
29424	HTT	0.218
29425	PSMB5	-0.359
29428	CELF2	0.223
29430	HAP1	-0.275
29431	PAK1	0.522
29433	PAK3	0.914
29434	RASGRP1	2.158
29435	SSR4	-0.289
29437	ACTA1	1.94
29439	JTB	-0.284
29441	POR	-0.222
29443	AHCY	-0.358
29445	COX4I1	-0.242
29448	RAB7A	-0.106
29452	EPAS1	0.161
29454	GDF11	-0.169
29456	MAP1B	0.634
29458	NEUROD1	0.718
29461	VGF	0.294
29463	PTP4A1	0.861
29464	SLC6A6	0.681
29465	TRPV2	0.728
29466	TLE5	-0.42
29468	PDIA3	-0.253
29469	LBP	1.659
29474	CORO1B	-0.413
29476	GLG1	0.832
29477	MAPT	0.357
29480	RGS4	1.979
29483	SLC1A3	-0.163
29485	SLC7A3	1.499
29489	DYNC1H1	-0.029
29491	ITSN1	0.296
29495	DLG4	0.402
29497	PTBP1	-0.354
29501	SLC12A4	-0.285
29502	SLC20A2	-0.291
29507	COX7A2/COX7A2L2	-0.281
29509	SLC22A6	-1.667
29511	PADI2	0.279
29515	ATN1	-0.221
29516	PDE3B	0.854
29517	SGK1	0.582
29521	SCAMP1	0.263
29524	LIMK2	0.342
29525	PITPNA	-0.108
29527	PTGS2	1.885
29528	VAMP3	-0.128
29533	PXMP2	-0.698
29539	ALDH2	-0.471
29540	HSD17B7	0.613
29541	NTHL1	-0.376
29543	TIMP2	0.268
29544	TSPYL1	0.29
29545	UCHL1	0.2
29546	HOMER1	0.552
29548	HOMER3	-0.406
29554	PDHA1	0.297
29555	VIPR2	-1.015
29558	FCGRT	0.131
29560	HIF1A	0.142
29561	LSAMP	0.204
29564	DYNC1I1	0.635
29565	EEF2	-0.137
29569	PCOLCE	-1.028
29573	SLC37A4	0.343
29579	ESYT1	0.357
29580	FDFT1	0.123
29582	MGAT3	0.46
29584	GJB1	-0.733
29591	TGFBR1	0.266
29592	BCAT1	0.422
29593	CKMT1A/CKMT1B	0.444
29595	HTR2A	2.619
29596	IFRD1	0.595
29598	ATP2B1	0.608
29599	ATP2B3	0.427
29600	ATP2B4	0.521
29603	BCKDK	-0.37
29610	TGFBR3	0.845
29613	NTRK3	0.302
29614	PSME2	-0.494
29616	PTPRM	-0.262
29618	BTG1	0.209
29619	BTG2	0.608
29622	RALGDS	-0.183
29625	CRHBP	2.901
29627	GRIA2	0.449
29629	GRIA4	0.512
29630	PSME1	-0.459
29631	BET1	-0.241
29635	TIMM44	-0.233
29637	HMGCS1	0.343
29640	DPM2	-0.26
29643	SV2C	1.331
29644	PTPN5	0.722
29645	PTPRJ	0.354
29647	CASK	0.538
29648	NUDC	-0.589
29650	ADAM10	0.338
29653	GPAM	0.218
29659	P2RX4	-0.501
29660	PNCK	0.329
29662	GDI2	-0.343
29665	P2RX7	-0.577
29666	LOC100360846/PSMB6	-0.452
29667	SRSF5	0.32
29669	PSMA2	-0.191
29670	PSMA3	-0.191
29671	PSMA4	-0.325
29672	PSMA5	-0.255
29673	PSMA6	-0.261
29674	PSMA7	-0.177
29675	PSMB2	-0.161
29676	PSMB3	-0.328
29677	PSMC3	-0.428
29678	SART1	-0.508
29681	C1QBP	-0.277
29685	MCM6	-0.586
29686	SCN1B	-0.211
29693	ATP2A2	0.372
29699	PRKAR2A	0.172
29702	EIF2AK3	0.279
29704	PACSIN1	0.694
29705	GABRA1	1.379
29707	GABRA5	0.494
29709	GABRG2	0.975
29710	SCN8A	0.475
29711	BCKDHB	-0.431
29714	PTPRN2	0.44
29715	SLC8A1	0.307
29716	CACNA1D	0.27
29717	CACNA1G	0.45
29719	KCNJ16	-0.72
29721	HIVEP2	0.652
29722	APBB1	0.179
29734	HSPA13	1.166
29735	SLC16A7	1.111
29737	KCNAB1	0.455
29740	ECI1	-0.551
29741	PIK3R2	-0.333
29743	SLC25A1	0.161
29745	SEMA4F	0.559
29748	PPP3R1	0.286
29752	FAU	-0.327
29753	YWHAE	-0.112
29757	ATP6V0A1	0.549
50522	UBC	-0.122
50552	ZNF292	0.465
50557	PTEN	0.725
50558	NPEPPS	0.055
50560	IP6K1	0.22
50561	RESP18	-0.257
50563	GJA5	-0.362
50564	GJD2	1.01
50566	GREM1	1.17
50567	SLC3A2	-0.408
50568	CSPG5	-0.176
50592	GRIA1	0.424
50594	MICOS10-NBL1/NBL1	-0.211
50599	KCNJ3	2.749
50622	SLC23A2	0.396
50646	PTK2B	0.151
50655	ACO1	-0.35
50658	MAPK9	0.353
50659	NR2C2	0.375
50662	RUNX1	0.724
50663	CALM1	0.122
50664	GNAO1	0.367
50665	TMSB10/TMSB4X	-0.877
50671	FASN	-0.058
50672	EDNRB	0.095
50677	PTPRO	0.679
50678	PDE3A	0.678
50681	ACOX1	0.415
50685	MYL12A	-0.2
50686	GSK3A	0.358
50687	L1CAM	0.569
50688	CACNB1	0.287
50690	SLC6A8	0.106
50693	ITIH3	-0.638
50719	SLC7A5	-0.099
50871	HPCAL1	-0.359
50872	HPCAL4	1.15
50993	RAB10	0.191
53982	ZNF260	0.178
54133	PDLIM1	0.294
54226	APP	0.49
54227	ARPC1B	-0.45
54230	BTG3	0.477
54231	CA2	-1.095
54234	CACNA1E	0.963
54237	CDK1	-0.63
54238	CDKN2C	-0.537
54239	CHRNB2	0.849
54241	CLTC	0.483
54248	DGKB	0.602
54250	FGF2	1.171
54257	GRIK2	0.481
54260	ITPKB	0.401
54262	KCNN2	-0.762
54263	KCNN3	0.842
54276	NEUROD2	0.796
54278	NR4A2	0.993
54292	RGS12	-0.539
54293	RGS3	-0.314
54296	RGS7	0.771
54299	NCOR1	0.367
54301	SLC14A1	0.138
54304	SSBP1	-0.454
54308	SLK	0.32
54309	SYT5	0.387
54312	TIMM23	-0.311
54315	UCP2	-0.347
54318	EIF2S1	-0.363
54319	EZR	-0.119
54320	PDPN	-0.368
54321	CNN3	-0.195
54322	COX6C	-0.411
54349	AOX1	0.497
54350	SCFD1	-0.252
54355	RASSF5	0.819
54395	CRLF3	0.572
54398	PPT2	-0.269
54702	EGLN3	0.953
54705	PDP1	0.606
55939	APOM	-2.295
56003	SEPTIN3	0.52
56010	YWHAG	0.48
56029	SRCIN1	0.601
56084	HGS	-0.134
56227	ESPN	4.087
56266	CYP4F12	-0.628
56281	MRPL37	-0.366
56646	LGALS1	-0.963
56759	RNASE4	-0.315
56763	SREK1	0.092
56765	PLVAP	0.874
56766	LEPROT	-0.144
56768	PCLO	1.008
56785	RALGAPA1	0.675
56813	PTH1R	0.91
56817	KCNIP2	0.842
56819	EXTL3	0.504
56820	RAMP3	1.437
56827	CACNA1I	1.182
57025	ADAM15	-0.108
57033	ADAM22	0.598
57341	PARVA	-0.134
58812	APLN	1.16
58813	NT5E	1.111
58814	TMOD2	-0.058
58815	GLRX3	-0.381
58817	SEC23A	0.551
58821	ZRANB2	0.318
58823	NCKAP1	0.306
58827	MEST	0.685
58835	PHGDH	-0.578
58838	SH2B3	0.263
58840	MAPK6	0.629
58845	IGBP1	-0.724
58853	NR4A3	1.129
58856	DDX25	0.228
58857	VAPA	-0.121
58919	CCND1	-0.533
58921	FOXM1	-0.752
58927	RPL36	-0.277
58935	GAS6	-0.46
58936	PLK3	0.728
58940	H2AZ1	-0.389
58942	CACNB4	1.025
58945	DYNLL1	-0.517
58946	ROBO1	0.595
58948	DLG3	0.117
58950	FKBP1B	0.667
58953	SULT4A1	0.583
58954	KLF6	0.206
58960	MAP2K2	-0.639
58961	AZIN1	0.394
58966	RAMP2	0.391
58968	ACAN	3.519
58970	DEGS1	-0.259
58971	FXYD1	-0.158
58974	GABARAP	-0.185
58976	SLC30A1	0.665
58981	KCNAB3	1.313
58982	NCAN	0.083
59073	LXN	-0.896
59074	STX8	-0.596
59075	GRK5	0.423
59076	GRK6	-0.184
59087	NXF1	-0.249
59101	P3H4	-0.261
59102	RPA2	-0.461
59106	LTBP2	1.16
59109	NTRK1	2
59114	SLC9A3R1	-0.399
59116	DBIL5	-1.57
59266	HCN4	3.828
59267	SYT7	0.799
59294	POLD1	-0.332
59295	NUCB2	-0.539
59303	TMEM33	0.556
59305	TCAM1	1.585
59312	SHANK3	0.553
59316	NXPH4	0.777
59317	EPB41L1	0.136
59318	NEGR1	2.011
59322	CNKSR2	1.193
59324	KCNK1	0.673
59329	SIK1	0.96
60323	ARHGEF1	-0.221
60324	SYNPO	0.602
60325	SERPINB2	6.508
60355	NSF	0.715
60357	PROM1	0.788
60371	BIRC2	0.463
60373	NOP58	-0.309
60374	LMNA	-0.503
60377	LIN7B	0.559
60379	COL5A3	-0.718
60381	TSN	0.628
60382	ARFIP1	-0.394
60391	NRXN1	0.422
60394	OLIG1	-0.8
60416	PFKP	0.598
60421	PRMT1	-0.379
60423	SLC28A2	0.565
60427	KITLG	-0.202
60434	BCL2L2	0.385
60442	LIN7C	1.403
60443	EPN2	-0.238
60444	KCNT1	0.148
60445	TSC1	0.2
60447	CLOCK	0.459
60449	GNB3	-0.667
60450	MATK	0.218
60460	HSPA2	0.135
60465	CTTN	-0.359
60466	STX7	0.203
60568	SYT11	0.151
60584	LIF	0.571
60586	CLCN4	0.24
60587	DUSP4	2.268
60629	UNC5A	0.239
60630	UNC5B	0.56
60666	GPD1	-0.24
60667	GPR20	-0.59
63836	ACTN4	-0.315
63839	FHL2	0.588
63840	PER2	0.338
63843	P2RY4	1.45
63845	TMEFF1	0.965
63851	FGF14	0.912
63864	HSD17B10	-0.263
63868	HSPD1	-0.076
63878	STC2	1.31
63879	XIAP	0.807
63881	RAPGEF1	0.212
63885	PDE10A	1.287
63886	ABCB9	-0.562
63912	NIBAN1	1.549
63938	HIBADH	-0.26
63996	SMC1A	-0.23
64001	CYB5A	-0.338
64012	RAD50	-0.299
64016	QTRT1	-0.712
64017	ENPEP	-1.095
64018	SLC33A1	0.414
64020	GPR85	0.238
64021	GPR173	0.529
64027	BSPRY	0.768
64030	KIT	0.55
64031	PDCD4	-0.091
64032	CCN2	1.063
64033	CCND2	-0.364
64035	PYGL	1.523
64037	SLC22A4	0.514
64039	FBXL20	0.165
64040	ALDH9A1	-0.262
64041	BIRC5	-0.561
64046	MRE11	0.652
64053	DLG2	0.939
64088	SNX16	0.432
64119	KCNK12	0.858
64133	XYLT1	0.958
64152	CHP1	0.246
64154	GOSR2	-0.142
64155	SCN7A	0.703
64156	UBA52	-0.702
64157	DDAH1	0.163
64158	TUBA1A	0.038
64159	SPTAN1	-0.076
64160	BASP1	-0.187
64161	PI4KA	0.528
64169	NECAB1	0.565
64183	PDE4DIP	0.337
64188	MAFG	0.452
64189	PAFAH1B2	0.192
64191	DHCR7	0.414
64192	QDPR	0.384
64194	INSIG1	0.45
64198	PMPCB	-0.338
64200	HNRNPF	-0.235
64201	SLC25A11	-0.183
64202	CALR	-0.523
64203	BCAT2	-0.392
64204	PLEC	-0.171
64205	RPLP0	-0.363
64298	RPL31	-0.457
64300	MTHFD1	-0.23
64301	SMN1/SMN2	-0.469
64302	RPL4	-0.102
64303	PFN1	-0.38
64304	ACADS	-0.351
64306	RPL27	-0.212
64307	RPL24	-0.289
64310	ARF1	0.002
64312	APLP2	0.082
64315	CD151	-0.211
64322	DAP	-0.251
64345	HIF3A	1.067
64351	YKT6	-0.321
64353	PDLIM5	0.226
64356	NRGN	0.19
64358	KCNA6	0.407
64360	MRPL23	-0.491
64363	ARAF	-0.001
64364	PLLP	-0.384
64365	TCN2	-0.364
64366	CALU	-0.055
64367	PPIB	-0.659
64370	METAP2	-0.21
64372	TIMM8B	-0.425
64373	RHOB	0.284
64387	CCDC80	-0.319
64390	PRPSAP1	-0.751
64391	DAPK3	-0.393
64392	ALDH1L1	-0.589
64394	ZMAT3	0.133
64440	SYT4	1.739
64441	HSF2	0.212
64443	GPR88	1.692
64455	RASD1	0.748
64456	SPON1	-0.353
64457	NDRG4	0.609
64463	SURF1	0.966
64465	CDC42	0.015
64468	HYAL2	-0.385
64469	SLC30A4	0.834
64471	PLEKHB1	-0.123
64475	P4HA1	0.991
64476	MFN2	0.59
64507	FMOD	0.546
64508	ADCY3	0.447
64510	RBM10	-0.373
64512	FZD2	-0.216
64515	CDC20	-0.589
64516	VPS45	-0.359
64517	THOP1	-0.349
64523	TEP1	0.215
64525	ELOC	-0.131
64526	ECH1	-0.426
64527	PDAP1	-0.291
64529	CTSB	0.144
64532	ADCY5	0.457
64533	PNPO	0.187
64536	ESM1	1.824
64537	HPSE	1.837
64538	ILKAP	-0.382
64539	NDUFV3	-0.276
64544	B3GAT2	-0.281
64551	SEPTIN7	-0.146
64553	AKAP6	1.111
64554	SLC7A2	1.855
64555	SPEF2	2.585
64562	PRKAB2	0.825
64564	BBOX1	1.939
64618	ZIC1	-0.398
64619	ZBTB18	0.291
64622	ADNP	0.232
64624	CUL5	0.247
64626	REM2	1.401
64627	H4C11	-0.708
64628	HES3	3.382
64631	UBE2G1	0.368
64632	EXOC7	-0.372
64634	SH3BP4	-0.381
64635	SND1	-0.212
64636	NTSR2	0.306
64638	RPL28	-0.544
64639	BAD	-0.445
64640	RPL30	-0.298
64664	ARL3	-0.318
64667	SGTA	-0.226
64670	GABARAPL2	-0.103
64678	TFRC	1.002
64681	MVP	-0.235
64823	CSNK1G3	0.263
64828	B4GALNT1	0.633
64829	UNC13A	0.554
64830	UNC13B	0.615
64831	IREB2	0.45
64832	CPLX1	0.484
64846	SLC13A3	-0.214
64862	MAP1LC3B	-0.217
64865	PCDH8	1.43
64896	NOLC1	-0.162
65023	KCNIP1	0.931
65028	DNAJA1	-0.156
65030	EPHX2	-0.367
65032	HTR7	2.3
65033	STX12	0.174
65034	PDZD2	0.322
65037	MERTK	0.346
65038	INPPL1	-0.217
65040	DLGAP1	0.426
65042	SFXN3	0.166
65043	RPL14	-0.394
65044	C1GALT1	0.533
65046	AP2S1	-0.21
65047	SLIT1	0.7
65048	FAT2	1.263
65049	MEGF6	-1
65052	PIK3C3	0.445
65054	AQP9	-1.066
65096	ADGRL1	0.366
65136	RPS8	-0.432
65137	RUVBL1	-0.391
65138	ADRM1	-0.333
65139	RPS12	-0.407
65152	PFKM	-0.108
65153	NCS1	0.899
65155	ALAS1	-0.379
65161	LITAF	-0.095
65162	DIO2	1.101
65164	HTRA1	-0.227
65165	TMED2	-0.133
65166	SEC11A	-0.174
65168	SCAMP2	-0.283
65169	SCAMP3	-0.189
65170	SCAMP4	-0.198
65171	SCAMP5	0.774
65172	LIMK1	0.274
65178	SNAP91	0.794
65179	PPP5C	-0.181
65180	KCND2	0.534
65187	GABRQ	2.049
65191	GABRE	3.644
65194	SLC29A2	0.792
65195	KCND3	0.284
65196	B4GALT6	0.151
65198	KCNH1	1.147
65201	CLIP1	0.405
65208	DPYSL5	0.994
65218	AGAP2	0.559
65262	ATP5F1A	-0.156
65271	MGAT5	1.072
65274	NUP62	-0.187
65275	GPR27	0.857
66012	GUCY1A2	0.595
66013	ARHGEF9	0.941
66016	KCNMB4	-0.589
66022	KCNS2	1.141
66023	GFRA4	0.647
66030	SYNPR	1.334
66031	WDR7	0.804
78956	SCN9A	1.585
78957	SHANK1	0.656
78959	AKR1A1	-0.37
78961	GOLPH3	0.216
78963	APAF1	0.604
78968	SREBF1	-0.55
78969	TRIB1	0.334
78972	ZNF354C	0.281
78973	SENP2	0.737
78975	PRKAA2	0.718
79011	CAMKV	0.646
79032	MRS2	0.328
79111	SLC27A5	-1.245
79112	PIGM	6.19
79114	FGFR1	0.2
79116	APEX1	-0.385
79117	ARF5	0.104
79119	ARF2	0.152
79120	ARF4	0.18
79124	ANXA4	0.597
79125	ANXA6	-0.499
79128	DAB2	0.393
79130	DNAJC5	0.422
79131	FABP3	0.637
79146	BEGAIN	0.59
79208	EPHA5	0.938
79210	FSTL1	0.185
79212	SLC6A1	-0.289
79215	MTPN	0.316
79240	NR4A1	0.633
79247	HTR5B	-0.5
79249	ABI1	0.336
79250	ACO2	-0.096
79251	ASPA	-0.739
79252	ADAMTS1	1.045
79256	HNRNPD	-0.415
79423	STMN4	0.211
79426	ZFP36	0.811
79431	BHLHE40	0.544
79433	MYH10	0.241
79434	RAB11B	-0.097
79449	RPL21	-0.375
79462	TXN2	-0.141
79463	TIMM22	-0.326
79559	ALCAM	0.484
79563	GRPEL1	-0.378
80773	CYB5B	0.544
80840	GPR12	0.856
80841	FABP7	-0.685
80843	SEC61A1	-0.253
80846	HNRNPL	-0.235
80849	INPP4A	0.64
80850	GNG2	0.503
80878	SLC16A3	2.776
80977	SYT13	1.341
81002	TRIM23	0.558
81005	NPTXR	-0.234
81022	STXBP5	0.897
81503	CXCL2	1.201
81504	GRB2	0.187
81507	BMPR1A	0.61
81513	LIG1	-0.33
81514	LRRN3	0.866
81515	LYN	-0.919
81516	SMAD7	0.409
81517	MDK	-0.593
81518	MEF2D	0.323
81520	MARCKSL1	-0.578
81521	MSN	0.126
81522	MTR	0.587
81523	MYOC	4.755
81524	NFIX	0.095
81527	NRP2	0.212
81529	PDE1A	1
81530	PDK2	-0.14
81531	PFN2	0.662
81574	SCN1A	1.289
81635	ADAR	0.448
81636	ADCY2	-0.213
81637	AP2A2	0.434
81647	ATF2	0.577
81648	CRH	3.841
81650	CSNK2B	-0.408
81651	CSPG4	0.28
81654	DLAT	0.338
81657	GABBR1	0.153
81660	GATM	-0.319
81661	GMFB	0.378
81663	GNA12	-0.29
81664	GNAI2	-0.244
81666	GNAQ	0.789
81667	GNB2	-0.105
81672	GRM7	0.641
81674	GTF2F2	-0.392
81677	ITPKA	0.456
81679	JUP	-0.244
81681	LSS	0.469
81682	LUM	1.476
81683	MIF	0.46
81684	MIPEP	-0.136
81686	MMP2	-0.326
81687	MMP9	1.834
81708	ALDH6A1	0.24
81717	CTBP2	0.204
81718	CDO1	0.809
81726	MVD	0.448
81727	MVK	-0.377
81728	NDUFV2	-0.441
81729	RPL10A	-0.59
81730	FEZ1	-0.117
81732	ACTR3	0.082
81733	NELL1	0.641
81734	NELL2	0.183
81735	NEO1	0.158
81740	PCM1	0.225
81741	CDK16	0.149
81743	PDE2A	0.297
81744	PDE7A	0.287
81745	PDPK1	0.749
81747	PI4KB	-0.186
81748	PLS3	0.295
81755	RAB3B	0.431
81756	RAB13	-0.631
81761	RNPEP	-0.344
81762	ROCK1	0.325
81763	RPL5	-0.425
81764	RPL10	-0.416
81765	RPL13	-0.888
81766	RPL18	-0.49
81767	RPL19	-0.502
81768	RPL22	-0.413
81769	RPL36AL	-0.313
81770	RPL37	-0.36
81772	RPS9	-0.448
81773	RPS10	-0.296
81774	RPS11	-0.534
81775	RPS21	-0.679
81776	RPS24	-0.707
81778	S100A10	-0.684
81781	SNRPN	-1.163
81782	SOAT1	0.76
81783	SSB	-0.23
81784	SSR3	0.113
81785	SSRP1	-0.294
81800	ST13	-0.289
81801	STC1	1.498
81802	STX3	0.773
81807	ELOB	-0.48
81809	TGFB2	0.359
81812	THRA	0.243
81813	KLF10	-0.283
81814	TMSB10/TMSB4X	-0.396
81815	TPP2	0.191
81816	UBE2B	0.153
81817	USF2	-0.139
81818	VIM	-0.616
81822	ACTB	-0.17
81823	CIB1	-0.367
81826	SLC20A1	-0.14
81827	PSMC5	-0.484
81829	MDH2	-0.437
81920	UBE2D3	-0.157
81922	SH3GL1	-0.146
81925	CDS1	1.165
83427	RACK1	-0.285
83462	DYNLT1	-0.382
83465	CELSR2	0.356
83467	SLIT3	1.123
83470	BMP1	-0.101
83476	CCN1	0.481
83498	HNRNPAB	-1.062
83499	PSMD4	-0.338
83500	SLC22A8	-1
83503	POLR2F	-0.792
83505	ST3GAL5	-0.157
83508	TIMELESS	-0.441
83510	LYPLA2	-0.238
83512	FADS2	0.552
83513	MMP24	0.434
83514	TSC22D3	0.618
83515	PTBP3	0.409
83519	PEX3	-0.329
83522	ACOX3	0.372
83525	OGFR	-0.176
83526	ATRN	0.329
83527	DBNL	-0.318
83529	VDAC1	0.154
83531	VDAC2	-0.248
83534	TPP1	0.211
83537	SMPD2	-0.507
83567	MCHR1	0.439
83571	CDKN1B	0.272
83572	PAFAH1B1	0.424
83574	RXRG	0.579
83576	SORT1	0.325
83577	ITGAE	-0.785
83578	PDXK	0.825
83579	GNB5	0.317
83583	RABAC1	0.186
83584	CASP6	-6.919
83585	GDA	1.633
83589	APBA1	0.836
83610	APBA2	0.198
83612	SLC32A1	0.772
83613	NEFL	0.65
83614	PIAS3	-0.286
83615	ATP6AP1	0.53
83616	TRIM3	0.318
83617	HIPK3	0.623
83619	NFE2L2	-0.141
83620	CIT	0.512
83623	SPAG4	1.158
83626	UGCG	0.324
83628	CD82	0.129
83633	GABBR2	0.649
83683	GPR6	1.314
83684	TPBG	0.376
83688	TALDO1	-0.669
83709	GIT1	0.226
83712	RBBP7	-0.246
83718	CLIC4	0.693
83722	PLK2	0.818
83724	NCOA2	0.978
83727	FBN1	0.631
83730	VAMP8	-0.523
83731	KCNMA1	0.339
83764	FLOT2	0.094
83781	LGALS3	-0.552
83782	NME2	-0.526
83785	VEGFA	2.011
83788	SEPTIN9	-0.219
83789	RPS2	-0.321
83791	FDPS	-0.268
83792	SCD2	0.288
83799	DPP7	-0.392
83800	CLTA	-0.305
83801	PTMS	-0.202
83805	SRC	-0.085
83806	PSMD1	-0.242
83807	YBX3	-0.548
83809	NSFL1C	-0.165
83817	ACHE	1.43
83823	GIPC1	-0.461
83825	DCLK1	0.263
83828	GTF2A2	-0.219
83830	GTF2A1	0.472
83834	NRN1	1.167
83838	LTBP3	-0.196
83839	CALB1	0.308
83842	CROT	-0.372
84005	EIF2B2	-0.197
84006	PRKCI	0.274
84008	CNTNAP1	0.921
84009	KALRN	0.577
84010	DLL1	-0.382
84011	ATP9A	0.25
84012	SLC1A6	0.773
84013	HSD17B12	-0.086
84016	GRIP1	0.311
84018	SYNJ2	0.379
84022	GHSR	3.34
84027	GSK3B	0.154
84030	CHN1	0.568
84031	CHN2	0.213
84032	COL3A1	-0.253
84114	AGPS	1.207
84347	CACNG2	0.687
84350	DNMT1	-0.283
84353	CTNNB1	-0.152
84354	SSBP3	-0.103
84355	ATOX1	-0.337
84360	CLCN3	0.206
84379	RAB6A	0.451
84380	DHH	-0.576
84382	TCF4	0.52
84388	IL18BP	3.807
84390	HCN1	1.201
84392	KIF3A	0.47
84393	KIF4A	-0.758
84394	DCX	0.233
84397	TNFAIP6	-1.13
84400	PRELP	0.285
84401	PUF60	-0.353
84407	CDH11	-0.134
84408	CDH8	1.012
84411	CILK1	0.273
84428	DCTN4	0.317
84429	KCNK9	1.255
84431	ASAH1	0.14
84469	MAGED1	-0.282
84471	SNX1	-0.159
84474	DDX1	-0.142
84476	STRBP	0.284
84477	GAB2	0.367
84479	SYNRG	0.273
84480	BNIP3	0.885
84481	ARID4B	0.297
84482	FOXO1	1.185
84484	SLC4A4	-0.218
84486	SF3B1	0.368
84487	SLC17A6	2.24
84488	FGF13	0.612
84490	FEN1	-0.727
84491	QSOX1	0.23
84494	TRPC4	1.205
84495	XRCC1	-0.239
84497	DGAT1	-0.295
84509	RAN	-0.401
84510	STMN2	0.379
84511	SLCO1C1	-0.588
84550	SLC24A2	0.712
84556	RIMS1	0.612
84573	OTOF	0.719
84575	FADS1	0.224
84577	HDAC2	-0.324
84578	HDAC3	-0.272
84583	RGS2	1.245
84584	NCOA3	0.284
84586	FGL2	0.19
84587	PLCL1	1.12
84588	CLDN11	-0.297
84589	RAB9A	-0.196
84590	RAB27B	0.951
84591	PICK1	0.385
84595	NUCB1	0.131
84596	SRM	-0.462
84598	JAK1	0.369
84599	TMED10	-0.143
84609	SEMA6B	0.899
84683	COX4I2	1.44
84685	PPP1R9A	0.395
84686	PPP1R9B	0.097
85237	PTP4A2	0.195
85238	SYNJ1	0.712
85239	MLYCD	-0.243
85242	POLA2	-0.578
85245	KPNA2	-0.569
85246	GAS7	0.381
85247	S100A6	0.548
85248	KIF3C	0.367
85249	PEX11A	-0.59
85250	COL5A2	-0.286
85251	COL18A1	-0.171
85252	XPO1	0.605
85254	SLC44A1	0.134
85260	ENTPD6	0.418
85262	SLC25A27	0.65
85263	SLC25A14	0.381
85273	FBXO2	-0.223
85275	MPP2	0.433
85327	LIN7A	1.025
85333	SLC25A4	-0.335
85382	NGB	-0.56
85384	SOS2	0.429
85419	LYST	0.464
85428	RHOQ	-0.255
85434	CDC5L	-0.283
85435	SMAD9	0.458
85472	POLG	-0.41
85490	COL5A1	-0.421
85491	VAMP7	0.411
85492	PSMB7	-0.133
85493	ABCF1	-0.225
85494	TPRA1	-0.303
89784	IDI1	0.488
89791	NCDN	0.359
89805	ANGPT2	1.174
89807	ANGPT1	-0.364
89808	CX3CL1	0.437
89812	PIP4K2B	0.397
89815	SYNGR2	-0.451
89816	PICALM	0.173
89818	VAMP5	-1.358
89819	BUD31	-0.544
89821	TRPC1	0.787
89823	TRPC6	0.634
89824	CHI3L1	0.599
89825	NAP1L1	-0.079
89829	SOCS3	0.487
89842	MBTPS1	-0.149
89843	CXADR	0.947
93667	OLFM1	0.211
94167	PRDX6	-0.335
94170	ATP6V0E1	-0.294
94172	SLC27A1	-0.346
94173	IDH3B	-0.156
94193	MADD	0.502
94194	COX5B	-0.423
94196	RNF138	0.57
94197	RAB14	0.117
94198	PSMB1	-0.306
94201	CDK4	-0.485
94203	PGF	1.755
94266	RPS27	-0.257
94269	FEZ2	-0.532
94270	NNAT	1.306
94271	ATP5PF	-0.344
94339	MMP23B	1.026
113886	KIF1C	-0.404
113893	SNCB	0.515
113906	HSPB8	0.331
113907	SBK1	1.263
113912	RTN4R	0.742
113922	SELENOF	-0.256
113927	CSNK1A1	0.188
113938	SNURF	0.301
113947	MAGED2	-0.474
113948	BBS2	0.299
113958	MRPS7	-0.639
113965	HADH	-0.261
113975	POM121/POM121C	0.215
113976	ACSL4	1.049
113990	HMGN3	-0.346
114023	COPB1	0.112
114024	ACSL3	0.511
114028	CTNND2	0.13
114029	MEGF8	0.204
114087	BANF1	-0.218
114096	IDH3A	0.247
114100	SC5D	0.236
114101	CDS2	1.217
114106	BCO1	-3.17
114107	KREMEN1	-0.345
114113	PAFAH1B3	0.443
114114	DNM1L	0.473
114116	CDC42BPA	0.254
114117	GNG3	0.915
114118	GNG4	1.973
114121	CCNL1	0.126
114122	VCAN	-0.022
114125	DLL3	-0.598
114200	P3H1	-0.486
114202	MPP3	1.164
114205	CRCP	-0.571
114208	SKIL	0.69
114209	PHYH	-0.245
114210	SPATA2	0.196
114214	DFFA	0.376
114216	S100A3	-0.526
114244	HCN2	0.431
114245	HCN3	0.978
114247	SLFN12	1.637
114483	CDK6	0.648
114485	DMTF1	0.442
114486	BRAF	0.86
114488	RBM3	-0.351
114490	CITED2	0.65
114494	CCNA2	-0.591
114506	ANKH	0.314
114507	SLC5A3	0.259
114509	MAPK7	-0.369
114511	EMB	0.542
114513	RASGRF2	0.94
114514	CLASP2	0.425
114515	LANCL1	0.246
114517	ITGA6	0.328
114518	SLC7A10	-0.44
114519	NFIL3	1.25
114554	PI4K2A	0.31
114555	CASP4	-0.4
114557	WIF1	0.798
114559	ARHGEF7	0.12
114560	RAP2A	0.3
114562	CDC37	-0.324
114588	CDH4	0.146
114589	CNTN5	0.625
114593	NPPC	1.047
114597	SUCLG1	-0.179
114612	DDX39B	-0.213
114630	ATP5MC3	-0.479
114632	AIMP1	-0.263
114635	TRAFD1	-0.252
114636	ZYX	-0.126
114637	HMGN2	-0.637
114705	RGS14	0.849
114709	IFITM2	-0.295
114766	PHB2	-0.507
114767	PTPRE	0.491
114850	WNT7A	-0.295
114851	CDKN1A	-0.197
114856	DUSP1	1.799
114858	SHC3	0.575
114861	SCPEP1	0.199
114862	CACNA1H	0.336
114901	SORBS2	0.15
114906	PKIA	0.311
115769	TJP2	-0.103
115771	USP2	0.706
116455	ATP6V0A2	-0.183
116456	DNAJC2	-0.362
116457	MAPK8IP1	-0.074
116459	SERPINI1	0.622
116464	NCOA6	0.232
116468	RFC2	-0.673
116470	STX1A	0.75
116477	WNK1	0.138
116478	KIDINS220	0.202
116484	TXN	-0.195
116489	KCNK4	0.966
116490	SNAI1	0.427
116491	KCNK6	3.29
116500	SNAP29	-0.299
116502	BAK1	-0.364
116508	NRXN3	1.08
116509	SLC6A9	-0.402
116510	TIMP1	-0.451
116545	POU6F1	0.156
116548	PCSK5	1.543
116549	CSNK2A1	0.285
116550	ATP5F1C	-0.3
116551	PDK1	0.999
116552	PLOD1	-0.149
116554	MAPK8	0.519
116561	CLTB	0.131
116563	AP2M1	-0.157
116565	LRPAP1	-0.353
116590	MAPK1	0.287
116597	OPCML	0.669
116598	PDIA4	-0.422
116600	CACNB2	0.84
116636	EIF4EBP1	0.282
116638	SLC17A7	0.709
116639	CUX1	-0.305
116640	TNC	-0.471
116643	VCP	-0.092
116644	RTN1	0.339
116646	TPT1	-0.465
116647	NLGN1	0.236
116648	PHOX2A	-1.243
116649	KCNJ4	1.045
116651	E2F5	-0.407
116653	CAP2	-0.19
116655	HNRNPM	-0.416
116657	CPLX2	-0.043
116658	CNTN4	0.559
116665	RERE	0.149
116666	LMAN1	0.288
116667	MAP3K1	1.512
116668	MYT1L	0.482
116670	PPP1R12A	0.233
116671	CDK5R1	0.742
116679	CGRRF1	-0.398
116681	DLGAP2	1.166
116683	EFNA5	0.872
116685	LMNB1	-0.343
116690	NFASC	0.139
116692	CYTH2	-0.418
116693	CYTH3	-0.258
116696	ST8SIA4	6
116697	PABPN1	-0.334
116698	TRIM28	-0.211
116699	INPP4B	1.17
116721	ABCC5	0.254
116724	EPB41L3	0.332
116725	UBE2N	-0.105
116728	SEPTIN5	0.126
116741	PCDHA4	0.61
116743	SH3GL2	0.434
116782	PCDHGC3	-0.067
116839	RIMS2	1.159
116967	MAGT1	0.295
116996	IL16	0.92
117016	MARK1	0.35
117018	KCNH2	0.46
117021	NUP155	0.248
117022	IL1R2	-1.64
117025	RHBDL1	0.296
117028	BIN1	-0.351
117030	ERP29	-0.348
117035	SLC25A20	-0.287
117038	MT3	-0.466
117039	GPS1	-0.258
117042	RPL6	-0.432
117043	RRAGB	0.775
117051	ARFRP1	0.256
117053	RPS15A	-0.587
117056	H3-3A/H3-3B	0.07
117057	MYO1B	0.443
117059	CALB2	0.67
117060	UBR5	0.468
117064	VIP	1.136
117088	ADARB2	0.467
117092	SERPINB7	-1.373
117096	NLGN2	0.489
117100	SLC6A7	1.334
117101	KCNC3	0.069
117103	RAB8A	-0.342
117104	PPP2R2A	0.144
117105	KCNB2	1.019
117106	SCARB2	0.577
117107	ZBTB7A	0.354
117108	B3GAT1	0.108
117140	HIVEP1	0.346
117152	CAND1	0.164
117183	RGCC	-0.767
117186	SH3BP5	0.532
117242	TENM2	1.019
117250	DNAH6	0.72
117251	DNAH9	0.006
117252	DNAH10	1.392
117253	DNAH11	0.17
117254	PRDX1	-0.211
117256	PPP2R2C	0.468
117257	GPR176	1.485
117258	CNTN1	0.448
117259	TRA2B	-0.327
117262	PSMC4	-0.33
117263	PSMC1	-0.238
117265	PEX6	0.235
117271	HRK	-0.664
117276	PFKFB3	0.48
117278	EBP	0.323
117279	CFLAR	0.475
117280	HNRNPU	-0.125
117281	PPP2R1A	-0.061
117282	HNRNPK	-0.156
117284	LRRC7	1.111
117287	PARK7	-0.516
117514	TXNIP	0.083
117515	SEPTIN2	-0.195
117520	OXR1	0.539
117523	ST8SIA2	5.728
117536	NSMF	0.237
117542	BAIAP2	-0.152
117543	DECR1	-0.42
117544	PPAT	0.538
117548	KIF1B	0.292
117556	SV2B	0.764
117557	TPM3	-0.251
117559	SV2A	0.784
117560	KLF9	0.477
117596	ATP6V1B2	0.465
117955	SLC4A7	1.112
122772	RPS20	-0.207
122799	RPS25	-0.506
124323	RPS23	-0.576
124440	RPL41	-0.393
124461	PACSIN2	-0.371
140433	LAMA5	0.243
140447	SLC8A2	0.4
140547	ECHS1	-1.314
140583	CHEK1	-0.502
140585	RYK	-0.283
140590	BMPR2	0.306
140591	PPFIA3	0.489
140592	PPFIA4	0.31
140595	GPR83	2.073
140608	ATP5K	-0.415
140610	BRINP1	0.249
140638	APOA5	-2.426
140654	RPS3	-0.346
140657	FAF1	-0.265
140661	RPLP1	-0.815
140662	LOC498555/RPLP2	-0.465
140665	RAB3D	0.697
140666	RCAN2	1.323
140667	AP3M2	0.183
140670	AP2B1	0.867
140675	GABRA4	0.282
140693	PLCD4	-0.762
140694	DNM1	0.386
140720	BAALC	0.199
140722	CASKIN1	0.137
140724	CACNG3	1.024
140726	CACNG5	1.636
140727	CACNG6	1.2
140729	CACNG8	0.23
140734	DYNLL2	0.256
140808	MANEA	0.438
140868	FABP5	0.116
140898	ARHGEF5	1.807
140910	MSMO1	0.068
140915	SLCO3A1	0.349
140922	TXNL1	0.27
140923	BNIP3L	0.506
140927	LOC103689947	-7.392
140930	FAIM	-0.907
140931	HNRNPH1	-0.243
140932	BNIP1	-0.295
140933	TRPC5	1.126
140934	ELP1	0.404
140935	AFAP1	0.223
140937	HIGD1A	0.318
140938	PSMC3IP	-0.619
140940	ARF3	0.413
140942	DDIT4	0.987
140943	PPP4R1	-0.755
140945	RTN3	0.415
140946	PAICS	0.117
154516	UGT1A7C	0.529
154968	OGA	0.079
155151	CORO1A	0.536
155173	SDF4	-0.276
155183	SKAP2	-0.345
155205	SLC36A1	0.878
155423	ANXA7	-0.206
155696	DCBLD2	0.322
155812	TRIM9	-0.162
156275	GGT7	0.466
156826	EYA2	0.139
161477	GM15483	-0.432
170465	ACAA2	-0.346
170496	LCN2	1.347
170538	PRKCD	-0.225
170546	RYR3	0.345
170551	SLC5A6	0.212
170567	SLC38A1	0.324
170573	SLC38A4	2.237
170577	MARK3	-0.109
170587	CS	-0.102
170630	FGF12	0.44
170632	FGF11	2.27
170667	ATP6V0C	0.11
170670	HADHA	-0.378
170673	PALM	0.115
170714	DYNLRB1	-0.151
170724	ANP32B	-0.563
170739	KCNH7	1
170751	XPNPEP1	-0.145
170821	ATXN10	-0.139
170837	SNRK	0.184
170842	TOB1	0.348
170843	KHDRBS2	-0.814
170848	KCNQ2	0.623
170851	MAP2K1	0.507
170895	CETN3	-0.308
170900	RBM14	-0.326
170901	EFNA3	0.575
170902	GIOT1/ZFP347	0.525
170904	STK17B	-0.253
170906	ZDHHC7	0.266
170910	MTDH	0.207
170911	PIK3CA	0.207
170915	EP300	0.333
170917	CRY2	-0.102
170922	ILK	-0.447
170924	ABCC4	-0.237
170933	SYF2	-0.25
170944	DKC1	-0.614
170946	MARF1	0.35
170955	ZNF483	0.843
171010	PPP1R14C	0.253
171018	ZNF384	-0.215
171039	RPH3A	0.299
171045	MMP3	4.426
171046	TCF3	-0.221
171047	DNPH1	-0.669
171051	CABP1	0.635
171053	PANK4	-0.285
171058	RAB3C	1.056
171061	MRPL17	-0.26
171071	PPP1R15A	0.375
171073	HDGFL2	-0.437
171082	ATP5MC2	-0.177
171083	ITFG1	0.194
171084	NAT8B	0.442
171085	PCSK4	1.448
171087	MPC1	-0.136
171088	INPP5J	0.413
171090	GIOT1/ZFP347	0.597
171092	G3BP1	-0.126
171093	SHANK2	1.366
171097	ADAP1	0.735
171099	RASD2	0.706
171100	ANGPTL2	0.455
171103	CDC25B	0.501
171109	DUSP5	0.794
171111	RAB26	0.738
171113	BLCAP	0.341
171114	NDRG2	0.257
171116	OPA1	0.341
171120	JMJD1C	0.421
171128	GCHFR	-1.374
171133	GCSH	-0.366
171136	CBLB	0.265
171137	KHSRP	0.158
171139	TIMM9	-0.536
171140	CAMK2G	0.303
171142	EHHADH	0.99
171147	SLC2A13	0.365
171152	TAF9B	0.37
171155	HADHB	-0.284
171163	SLC6A13	-0.545
171164	GBP2	-0.52
171287	EPHA7	0.771
171296	MYO9A	0.521
171304	KIF11	-0.801
171305	CLK3	0.049
171329	USP15	0.288
171335	COX8A	-0.314
171337	RAP1B	-0.189
171339	DNAH1	0.556
171347	MAT2A	0.641
171350	PABPC1	-0.064
171357	PTPRG	0.209
171358	CAMK1G	1.107
171365	SNRPB	-0.262
171366	PPP4C	-0.42
171373	SLC12A5	0.603
171374	ATP5F1B	-0.133
171375	ATP5PB	10.351
171379	SMARCA4	-0.15
171381	PSD	0.322
171387	RNF39	0.748
171393	CLSTN3	1.166
171394	CLSTN2	0.425
171400	ELOVL5	0.262
171402	ELOVL6	-0.956
171407	GPRASP1	0.505
171410	ACSBG1	-0.46
171413	SPATA6	-0.31
171415	ATG3	-0.195
171432	TMEM14C	-0.25
171434	PHLDB1	-0.126
171437	DNTTIP1	-0.26
171440	ABTB2	-0.359
171441	YIF1A	-0.428
171442	SVOP	0.344
171444	PACS1	0.445
171445	AKR7A2	-0.468
171447	ADGRL2	0.286
171451	MTARC2	-0.275
171454	NACC1	-0.171
171455	EXOC2	0.222
171457	CEP170	0.473
171458	IPMK	0.477
171485	CD99L2	0.373
171492	MAP3K2	2.426
171493	OSGIN1	0.825
[truncated: 5,478 more rows]

## Sheet: CNP0_M-vs-CNP0_F
Supplementary Table S2: Full list of differentially expressed genes (DEGs) identified in male and female rat primary hippocampal cells in response to CNP extract, together with baseline male–female control DEGs.
Gene ID	Symbol	Log2 (Fold Change)
24153	A2M	0.433176
24157	ACAA1	0.436754
24158	ACADM	0.402711
24159	ACLY	-0.404857
24161	ACP1	0.270613
24167	ADCYAP1R1	-0.0883785
24171	ADD2	-1.01697
24179	AGT	0.738575
24183	AK1	0.249222
24184	AK2	0.561406
24185	AKT1	0.358074
24189	ALDOA	0.184408
24191	ALDOC	0.464543
24192	AKR1B1	0.281227
24205	APC	-1.32769
24206	APEH	0.38582
24211	ATP1A1	-0.166681
24212	ATP1A2	-0.0352884
24213	ATP1A3	-0.282162
24214	ATP1B2	0.0878772
24215	ATP2B2	-0.690026
24218	ATP7B	-0.368867
24223	B2M	0.213422
24224	BCL2	-1.9301
24225	BDNF	-1.55496
24230	TSPO	0.265616
24231	C2	0.521371
24232	C3	0.366242
24239	CACNA1C	-0.683929
24242	CALM1	-0.208706
24244	CALM3	0.224061
24245	CAMK2B	-0.0729522
24246	CAMK2D	-1.38538
24248	CAT	-0.205727
24250	CBS	0.4353
24252	CEBPA	0.374823
24253	CEBPB	0.663247
24258	CHGA	0.450104
24259	CHGB	-0.168282
24264	CKB	0.757484
24267	COMT	0.39748
24296	CYP1A1	-0.932886
24310	ACE	-0.951274
24314	NQO1	0.179265
24326	EDNRA	-0.426588
24329	EGFR	-0.714246
24330	EGR1	0.140508
24333	ENO1	0.369689
24334	ENO2	9.39041
24337	ERBB2	-0.416334
24368	FH	0.389655
24370	FOXG1	-0.209663
24375	FUCA1	0.39985
24377	G6PD	0.157314
24379	GAD1	-0.459432
24382	GANC	-0.928636
24383	GAPDH	0.171521
24387	GFAP	0.230699
24390	B4GALT1	-0.761213
24392	GJA1	-0.268291
24397	GLRA2	-0.712037
24398	GLS	-0.695727
24399	GLUD1	0.223007
24400	GNB1	-0.469889
24404	GPX1	0.739676
24406	GRIK4	-0.24382
24407	GRIK5	0.162345
24408	GRIN1	-0.357696
24409	GRIN2A	-2.81876
24410	GRIN2B	-1.09332
24413	NR3C1	-0.723204
24414	GRM1	-0.73016
24416	GRM3	-0.324351
24418	GRM5	-1.22207
24420	GSPT1	0.518418
24423	GSTM1	0.602952
24424	GSTM2	2.76377
24426	GSTP1	0.445946
24437	H1F0	0.290471
24439	HAGH	0.304423
24446	HGF	-2.24793
24448	HRH1	-0.863041
24450	HMGCS2	0.388565
24468	HSPA8	-0.131433
24471	HSPB1	0.123984
24472	HSPA1A	1.46566
24473	HTR1A	-0.97673
24484	IGFBP3	0.383329
24499	IL6R	-0.37707
24503	INA	0.20467
24508	IRF1	0.410335
24511	ITGB1	-0.191173
24513	IVD	0.398396
24514	JAK2	-0.902445
24516	JUN	0.18243
24517	JUNB	0.38784
24518	JUND	0.441821
24520	KCNA1	-2.73599
24525	KRAS	-0.923067
24530	LCAT	1.16229
24533	LDHA	-0.0635144
24534	LDHB	0.566895
24536	LEPR	-2.91561
24546	SLCO2A1	0.791413
24547	MBP	0.425759
24551	MDH1	0.27537
24553	MET	-1.31942
24560	CD200	-0.551909
24561	MPG	0.901104
24565	ABCC1	-0.381686
24586	NCAM1	-0.627456
24588	NEFM	-0.336679
24590	MME	-3.58496
24591	NEU1	0.373618
24592	NF1	-0.734771
24598	NOS1	-1.19265
24603	NPR1	0.752072
24604	NPY	0.708691
24605	NRAS	-0.835496
24609	ODC1	0.225944
24611	GNAL	-1.15042
24615	S100A4	0.521183
24624	PCCB	0.546257
24626	PDE4B	-0.914721
24627	PDE4D	-1.03242
24628	PDGFB	-0.569264
24640	PFKFB2	-0.638881
24642	PGAM1	-0.0991991
24644	PGK1	-0.0492375
24645	PGM1	0.382289
24650	PKD1	-0.291026
24654	PLCB1	-1.4342
24655	PLCD1	0.515574
24660	PMP22	0.362651
24664	POMC	0.8543
24667	PPM1B	-0.383013
24668	PPP1CA	0.460633
24673	PPP2CB	0.129575
24674	PPP3CA	-1.05078
24675	PPP3CB	-0.975406
24679	PRKAR2B	-0.433475
24680	PRKCA	-0.861474
24681	PRKCG	-0.215867
24686	PRNP	-0.0587643
24689	PRPS2	-0.709962
24693	PTGS1	0.861294
24697	PTPN1	-0.263313
24701	PYGM	0.568211
24706	RARB	0.566466
24708	RB1	-0.611709
24716	RET	-0.975209
24718	RELN	-0.642199
24750	RT1-N3	0.601264
24763	ACSM3	3
24765	SCG2	0.287739
24766	SCN2A	-1.4675
24770	CCL2	0.710435
24771	SDC4	0.171215
24772	CXCL12	0.121183
24778	SLC2A1	-0.656471
24780	SLC4A2	0.885642
24781	SLC4A3	0.28205
24785	SLC9A4	-1.29546
24786	SOD1	0.744727
24787	SOD2	-0.316052
24788	SORD	0.384126
24790	SP1	-0.674202
24791	SPARC	0.0418395
24795	SERPINA3N	-0.488789
24797	SST	1.8844
24799	EEF1A2	0.141207
24803	VAMP2	-0.276926
24804	SYP	-0.178431
24808	TACR3	-1.25054
24818	TCP1	0.199259
24822	TMBIM6	0.117076
24827	TGFA	-0.694646
24831	THRB	-1.08881
24832	THY1	-0.332281
24834	TK1	0.491904
24837	TNNT2	1.13947
24842	TP53	0.550445
24849	TPI1	0.205041
24851	TPM1	0.530515
24852	TPM4	0.259192
24854	CLU	0.488606
24856	TTR	2.34483
24874	VHL	-0.0967601
24877	VSNL1	-0.47982
24882	WNT3	-1.77761
24884	YES1	-0.832044
24886	TBXAS1	1.20371
24887	BAX	0.719143
24888	BCL2L1	0.19454
24890	ESR1	-1.58496
24896	GNAS	0.376707
24907	DMD	-0.274687
24913	PLA2G16	0.792137
24914	LOX	-0.755516
24915	PDLIM4	0.569862
24917	KPNB1	-1.05477
24919	YY1	-0.4521
24922	GABRB3	-2.5038
24923	STX1B	-0.493936
24924	PTN	0.417514
24936	CD9	-0.132853
24941	ATP7A	-1.15754
24942	CHM	-1.2541
24943	PLP1	-0.1248
24944	LAMP2	-0.313957
24947	GABRA3	-1.5366
24948	FMR1	-0.580145
24949	SYN1	-0.0436899
24954	INSR	-0.787194
24957	GLUL	-0.284984
24962	CTH	0.377051
24967	PSMB9	0.376879
24968	PSMB8	0.694914
25009	VARS	0.221919
25012	SNAP25	-0.322488
25017	MYO5A	-0.992858
25019	XRCC6	0.422121
25023	PRKCB	-0.580576
25024	GIPR	-1.37485
25026	ADM	0.425655
25027	SLC16A1	-0.569714
25029	CALCRL	-1.23236
25033	SSTR1	-1.05311
25035	CYB5R3	0.487741
25037	MOBP	0.611476
25043	ELN	0.628917
25045	DBI	0.780986
25049	ATXN1	-2.1542
25050	CAMK4	-0.883903
25054	NTRK2	-0.246961
25055	LIPA	-0.161367
25056	RBP1	1.41907
25058	HK1	0.0956402
25059	HK2	-1.32009
25062	GPD2	-0.316562
25066	PVR	0.389293
25084	IL4R	0.282817
25094	MITF	-0.523161
25095	AMPD3	-0.198043
25096	PLD1	-0.218604
25104	PC	0.110566
25112	GADD45A	0.379511
25113	DDN	-0.335726
25116	HSD11B1	0.240316
25117	HSD11B2	1.36923
25118	ITGA1	-2.36257
25119	MR1	-0.368539
25121	PCSK2	-0.973015
25122	SCNN1A	-0.665016
25123	TAGLN	0.329373
25125	STAT3	-0.212703
25126	STAT5B	-0.355159
25132	MYO5B	-1.12744
25133	PCDHB12	-0.736966
25145	CD24	-0.387607
25148	EGR3	-0.994776
25150	FYN	-0.262783
25151	IGF2R	-0.712317
25152	MAP1A	-0.21269
25153	MAS1	-0.708356
25157	PLAGL1	-0.741688
25162	SP4	-2.11828
25163	CDKN2A	0.791262
25164	CDKN2B	0.488827
25165	ZFP386	-0.0654417
25176	SLC25A5	0.705649
25177	FHL1	0.275986
25179	IDH3G	0.460801
25181	BGN	0.0892184
25183	GDI1	-0.235875
25186	EFNB1	0.310909
25187	HTR2C	-1.52356
25193	CCND3	0.472196
25202	GUCY1B3	-1.09448
25203	CCNB1	0.517109
25204	PCSK1	-3.2084
25205	IL6ST	-0.359456
25216	SDC1	0.74366
25227	ARSB	-0.352119
25229	CHRM1	-0.848745
25230	ADD3	-0.342455
25232	TYRO3	0.402302
25233	AKT2	0.325986
25236	GPC3	1.26303
25238	GRK2	-0.207658
25239	APOD	0.792682
25242	ARNT	-0.591613
25243	ARNT2	-0.203869
25244	BCKDHA	0.361731
25245	BDKRB2	-0.636678
25246	BSG	0.504711
25247	NSG1	0.212796
25248	CNR1	-0.715637
25249	COQ7	0.440429
25252	DLG1	-0.37354
25255	DYRK1A	-0.262748
25257	GAMT	1.04099
25259	GENE-GP5	-4.08746
25261	ID1	0.371162
25262	ITPR1	-0.87317
25265	P2RY1	-1.23586
25266	PDGFA	0.598415
25267	PDGFRA	-0.359534
25272	MAPK10	-0.448166
25274	TST	0.855278
25275	CNP	0.253498
25277	MFGE8	0.679431
25281	NUP153	-0.934147
25282	COX6A1	0.659933
25283	GCLC	-0.253913
25285	IGFBP5	-1.58951
25287	ACADL	0.54346
25288	ACSL1	-0.456812
25289	ADCY6	-0.158846
25291	ANXA3	1.08092
25292	GENE-APOC1-2	1.51175
25293	AQP4	-0.50334
25296	BMP4	-0.995856
25298	CCK	0.994751
25301	CEBPG	-0.494066
25302	CHRNA7	-1.03847
25303	ABCC2	-0.911191
25306	CPD	-1.72346
25307	CST3	1.1505
25308	CSTB	0.609503
25311	DCC	-1.20107
25314	EMP1	-0.614191
25315	EPHX1	0.708573
25318	FNTA	0.462059
25319	FTH1	0.848688
25324	HTR4	-1.5755
25327	KCNC1	-0.457727
25328	LAMP1	0.203504
25332	MGMT	1.01177
25333	MGP	2.0649
25337	NFYC	0.532956
25338	NINJ1	0.678441
25339	NPR3	-1.33703
25340	NPY5R	-2.9386
25344	PHB	0.700759
25347	RPL39	0.642412
25348	RPS29	0.801143
25349	SCN2B	-0.0319553
25352	SOD3	0.967579
25353	SPP1	-0.471396
25356	CNTN2	-0.644669
25357	THRSP	0.27315
25358	TIMP3	-0.385305
25361	VCAM1	-0.478412
25363	ACADVL	0.579461
25366	ACVR2B	-1.19794
25367	ADARB1	-0.584205
25368	ADK	0.477089
25371	ADPRH	0.589648
25372	GRK3	-1.02774
25374	ALAD	0.350443
25375	ALDH3A1	3.20945
25379	GENE-ANP32A-2	0.430728
25380	ANXA1	0.466202
25383	APOBEC1	0.529698
25387	ARRB1	-0.610317
25390	ATP1B3	0.14214
25392	ATPIF1	0.276253
25393	BCAN	0.165393
25398	CACNA1A	-0.411631
25399	CACNA2D1	-1.07374
25400	CAMK2A	-0.532004
25403	CAST	-0.573106
25404	CAV1	-0.35625
25405	CCNG1	-0.40034
25406	CD44	-0.580023
25409	CDH6	-1.46855
25413	CPT2	0.618239
25414	BCAR1	0.30494
25415	CRMP1	-0.1431
25416	DPYSL2	-0.642683
25417	DPYSL4	0.304217
25418	DPYSL3	-0.636663
25420	CRYAB	0.590102
25425	CTSH	0.749322
25426	CYP1B1	0.475279
25427	CYP51	-0.208364
25433	HBEGF	-0.455942
25437	EMD	0.235287
25438	ENO3	0.846902
25439	F2R	-0.270068
25441	FCER1G	2.62936
25443	FGF10	-3.33298
25445	FOSL1	0.565088
25446	FOSL2	-1.13685
25450	GABRB1	-0.962785
25451	GABRB2	-1.04858
25454	GFRA1	-0.503862
25456	GLRB	-1.3171
25458	GSS	0.893143
25459	HMGB1	-0.154443
25460	HMMR	-0.631186
25462	HSPE1	0.51097
25464	ICAM1	0.394995
25466	IL1RAP	-1.22637
25467	IRS1	-1.94753
25468	KCNA2	-0.987927
25469	KCNA4	-1.41961
25476	LGALS9	0.653824
25478	MAN2A1	-0.632268
25479	VPS35	-0.234009
25482	MRAS	0.26975
25485	MYO1D	0.471569
25488	NDUFA5	0.536696
25489	NEDD4	-0.583018
25490	NEDD8	0.654635
25491	NES	0.466671
25492	NFIA	-0.80366
25494	NID1	-0.438208
25496	NOTCH1	-0.345927
25497	NPAP60	-0.41395
25498	NPM1	0.264498
25499	NRDC	-0.268173
25502	OAZ1	0.605911
25506	P4HB	0.290305
25508	PAM	-0.295774
25510	PCP4	0.19981
25511	PEMT	1.09176
25513	PIK3R1	-0.627273
25514	LYPLA1	-0.458283
25515	PLK1	0.621927
25518	PPIA	0.504668
25520	PRKAG1	0.33689
25522	PRKCZ	-0.273063
25523	PRKG2	-1.58496
25524	PSAP	0.119866
25526	PTGDS	2.75661
25528	SIRPA	-0.165695
25529	PTPRS	-0.207684
25530	RAB12	-0.849455
25532	RAB4A	0.369917
25533	RABGGTB	0.261947
25537	ROCK2	-0.852443
25538	RPS5	1.06465
25541	SCP2	0.461821
25545	SEPW1	0.646561
25547	ST8SIA3	-2.16267
25550	SLC1A1	-1.27285
25551	SLC2A3	1.61399
25554	SNAI2	-2.22948
25555	SSTR4	-1.16601
25558	STXBP1	-0.726733
25562	TCEB3	-0.210002
25565	TLE4	-0.586736
25567	TNR	-1.45347
25569	TRH	1.09393
25570	TRHR	-1.68182
25573	UBE2I	0.191512
25574	UBTF	0.299896
25576	YWHAH	-0.070538
25577	YWHAQ	-0.101267
25578	YWHAZ	-0.212477
25579	MAP3K12	-0.28083
25581	PSMC2	0.48783
25584	F3	0.126073
25585	ID3	0.237169
25586	ALPL	1.25246
25590	CHRNA4	-0.553369
25591	PARP1	0.164141
25592	AGRN	-0.286535
25594	PPP1CB	-0.459017
25595	MAP2	-0.794431
25596	RPN1	-0.0885376
25597	RASA2	-0.985739
25600	UTRN	-0.714004
25603	MARCKS	-0.0786383
25609	TUB	-0.597064
25613	PTPRZ1	-0.66931
25615	SDC2	-0.34158
25617	HSPA5	-0.0773662
25618	ACADSB	-0.593517
25619	PLAU	0.550662
25620	CREM	-0.205904
25621	CD81	0.508398
25622	PTPN11	-0.419019
25624	VAMP1	-0.273368
25625	TNFRSF1A	0.276732
25626	KRT8	-0.502886
25630	PKM	0.157703
25631	SMAD3	-0.394484
25638	PDE4A	-0.482739
25639	FKBP1A	0.735234
25641	IGFBP6	1.51748
25643	GNAI3	-0.209493
25644	BMP6	0.59262
25648	SLC7A1	-0.770242
25650	ATP1B1	-0.284877
25654	COL11A1	-0.828575
25655	GJA4	1.47032
25659	KHK	0.650727
25661	FN1	-0.401774
25662	IGFBP2	0.766111
25663	IL1R1	-0.756515
25666	DGKG	-0.774645
25667	BMP3	-1.53343
25668	CD38	-0.462088
25669	CPE	0.147011
25671	SMAD1	-0.288558
25672	NR3C2	-0.751051
25673	ANXA5	0.449897
25675	HMGCR	-0.857554
25676	RASA1	-1.0929
25677	MAK	-1.14136
25678	DDR1	0.27653
25679	ITPR3	-1.32193
25682	PPARD	0.294061
25683	COL12A1	-0.72514
25686	GNAI1	-0.763512
25687	CALD1	-0.382399
25689	HTR5A	-2.71621
25690	AHR	-0.641546
25692	PLAT	-0.171951
25693	SLC18A1	-0.727474
25694	HAS2	-0.616671
25696	VLDLR	-0.839237
25697	CTSL	0.34212
25700	IDE	-0.233199
25701	MXI1	-0.219033
25705	ZEB1	-0.630576
25706	CCKBR	-0.624242
25707	CNTF	0.870266
25709	HMBS	0.597241
25716	SYT1	-0.844855
25717	TGFB3	0.485427
25718	IGF1R	-0.924548
25720	TCF12	-0.596148
25721	GOT2	0.134386
25725	PRKAR1A	-0.386443
25728	APOE	0.844214
25729	CCNE1	0.415037
25736	KCNB1	-0.269439
25737	PCNA	0.490263
25738	PLCG1	-0.194556
25739	PYGB	0.0887589
25741	PFKL	0.185761
25742	S100B	0.6139
25743	KCNJ6	-0.625934
25745	MYH9L1	8.11374
25749	CLCN5	-0.646363
25751	DNM2	0.39692
25756	CPT1B	0.867164
26295	OGT	-0.93141
26759	ACOT7	0.332192
26955	AFDN	-0.845643
26956	AK3	-0.270741
26962	RPL8	0.605479
26989	CADPS	-1.46128
27080	HBP1	-0.186311
27100	GFER	0.349942
27137	EIF2AK1	-0.643306
27139	RPS26	0.945291
27150	KCNH3	-0.439912
28298	RPL32	0.702494
29130	SYN3	-2.53797
29131	CARTPT	-1.69773
29134	AXIN2	-0.706269
29138	BSN	-0.655986
29139	DCN	1.99408
29140	SNN	0.1607
29143	GRN	0.311141
29144	CANX	-0.50015
29145	CTXN1	0.338895
29146	JAG1	-0.778873
29149	STRN	-0.683631
29150	MATR3	-0.579745
29154	CAPN2	-0.178161
29156	CAPNS1	0.829891
29157	CCNG2	-0.73885
29158	FBLN5	-0.75743
29163	CDH9	-0.869639
29167	DCTN1	0.267953
29175	CTSK	1.50744
29179	SYN2	-1.11995
29181	CDH10	-0.25095
29182	CDH22	0.702186
29186	CD63	0.689419
29189	FDX1	0.578195
29192	PSEN1	-0.358365
29194	CHKA	0.362199
29200	INHBA	-2.05063
29201	CTF1	1.05733
29202	EPHA6	-1.44746
29205	SYNGR1	-0.613826
29210	EPHA3	-0.929227
29211	SPTBN2	-0.492065
29213	TUBB4A	0.211094
29214	TUBB5	0.476189
29218	RCN2	0.21788
29219	SNCA	-0.372934
29222	PTMA	0.251054
29223	AK4	-0.76158
29227	NFIB	-0.631239
29228	NFIC	-0.427919
29232	CLCN2	0.370499
29236	RPSA	0.677094
29240	POLB	-0.669769
29241	ADCY8	-1.5213
29246	STMN3	0.27558
29248	TNNI3	-1.70782
29253	MAOA	-0.627266
29254	MGLL	0.0970111
29256	OPRL1	-1.32193
29257	RPL9	0.844913
29258	RPS7	0.501135
29260	TLR4	-1.58496
29261	TYMS	-1.48228
29263	ACVR2A	-1.21332
29264	CLIP2	0.21651
29270	SPR	0.246319
29271	CFL1	0.494828
29272	DPP6	-0.348556
29274	RNF4	-0.373442
29276	CSRP1	0.550266
29278	LASP1	0.111965
29282	RPL23	0.532072
29283	RPL29	1.0505
29284	RPS14	0.463221
29285	RPS15	1.09357
29286	RPS17	0.832479
29287	GENE-RPS19-2	0.877353
29288	RPS3A	0.586652
29290	ADORA1	-0.208858
29292	FTL1	0.468233
29308	ARL4A	-0.363527
29309	COQ3	0.288597
29316	ADORA2B	0.541387
29318	DDT	0.739671
29328	GPX4	0.794279
29331	HAPLN1	-1.0839
29332	STMN1	0.218072
29336	SIGMAR1	0.374838
29338	PRDX2	0.569379
29340	PRKCE	-1.76086
29344	ZFP36L1	-0.735786
29345	SERPINH1	0.619292
29357	SMAD2	-0.00672064
29358	NPY1R	-0.456858
29360	SEPP1	0.456769
29362	TEF	-0.291488
29364	CD47	-0.636586
29365	MPDZ	-1.20791
29366	SERPINE2	0.600113
29372	RASA3	-0.541487
29376	IRS2	-0.866691
29380	PHLDA1	0.307397
29381	ACVR1B	-1.0192
29382	CTBP1	0.414624
29384	H2AFY	0.165975
29386	MECP2	-0.857377
29390	PTPMT1	0.68372
29392	BACE1	-0.638061
29393	COL1A1	1.44094
29402	UNC119	0.561832
29409	MAG	0.467169
29412	ADRA1A	-1.40439
29413	ADRA1D	-1.23879
29414	AKT3	-0.757851
29417	MEN1	0.31707
29421	UROD	0.52719
29424	HTT	-0.617725
29425	PSMB5	0.731438
29427	AIF1	1.42829
29428	CELF2	-0.851606
29430	HAP1	0.194496
29431	PAK1	-0.173997
29432	PAK2	-4.03342
29433	PAK3	-1.28523
29434	RASGRP1	-1.55
29435	SSR4	0.65827
29437	ACTA1	-1.11211
29439	JTB	0.252236
29441	POR	0.300351
29443	AHCY	0.524088
29445	COX4I1	0.594238
29448	RAB7A	0.178744
29452	EPAS1	-0.233253
29456	MAP1B	-1.29174
29458	NEUROD1	-1.49534
29459	RBBP9	-0.390579
29460	TESK1	0.479001
29461	VGF	0.211288
29463	PTP4A1	-1.34457
29464	SLC6A6	-0.886147
29466	AES	0.696506
29467	DDIT3	0.452747
29470	MECR	0.547849
29474	CORO1B	0.522792
29476	GLG1	-1.50188
29477	MAPT	-0.445446
29480	RGS4	-1.27391
29482	SLC1A2	-1.17213
29485	SLC7A3	-0.898801
29486	SMC3	-0.196114
29487	GSTT2	0.281373
29489	DYNC1H1	0.104278
29491	ITSN1	-0.620963
29492	NOTCH2	-0.25148
29495	DLG4	-0.409861
29496	ERBB3	-0.68634
29497	PTBP1	0.35989
29501	SLC12A4	0.227277
29502	SLC20A2	0.378764
29507	COX7A2	0.586976
29509	SLC22A6	4.18133
29511	PADI2	-0.254771
29516	PDE3B	-1.31164
29517	SGK1	-0.536492
29521	SCAMP1	-0.313558
29524	LIMK2	-0.459539
29525	PITPNA	0.150089
29527	PTGS2	-3.05177
29528	VAMP3	0.242098
29533	PXMP2	0.616869
29539	ALDH2	0.628964
29540	HSD17B7	-0.775077
29541	NTHL1	0.773724
29542	PEBP1	0.614843
29543	TIMP2	-0.379965
29544	TSPYL1	-0.24123
29545	UCHL1	0.238083
29546	HOMER1	-1.09996
29547	HOMER2	-0.0812398
29548	HOMER3	0.395205
29554	PDHA1	-0.317062
29558	FCGRT	0.377526
29559	GRIK1	1.20645
29560	HIF1A	-0.628656
29561	LSAMP	-0.475823
29564	DYNC1I1	-0.302046
29565	EEF2	0.303412
29568	MAP2K5	0.338199
29569	PCOLCE	1.88523
29577	HES1	0.518377
29578	HNRNPA1	-0.107049
29580	FDFT1	-0.123334
29582	MGAT3	-0.534617
29588	POU3F2	-0.431206
29589	POU3F4	-0.765841
29591	TGFBR1	-0.878142
29592	BCAT1	-0.238858
29598	ATP2B1	-1.21789
29599	ATP2B3	-0.934754
29600	ATP2B4	-1.13614
29602	PTGFRN	-0.24803
29603	BCKDK	0.68377
29610	TGFBR3	-1.4282
29611	DBT	-0.268558
29613	NTRK3	-0.42043
29614	PSME2	0.542156
29616	PTPRM	-0.182489
29618	BTG1	-0.225448
29622	RALGDS	0.18183
29627	GRIA2	-1.11359
29628	GRIA3	-0.456193
29629	GRIA4	-0.963474
29630	PSME1	0.787313
29631	BET1	0.162184
29633	NDST1	-0.533956
29635	TIMM44	0.488858
29637	HMGCS1	-0.695529
29640	DPM2	0.635556
29642	SLC38A2	-0.249135
29643	SV2C	-0.776981
29644	PTPN5	-0.212777
29645	PTPRJ	-0.854407
29647	CASK	-1.12705
29648	NUDC	0.740008
29650	ADAM10	-0.996577
29653	GPAM	-0.57272
29659	P2RX4	0.555362
29662	GDI2	0.114844
29663	AP1B1	0.150462
29666	PSMB6	0.637759
29667	SRSF5	-0.0317053
29669	PSMA2	0.459849
29670	PSMA3	0.154018
29671	PSMA4	0.360911
29672	PSMA5	0.322694
29673	PSMA6	0.508322
29674	PSMA7	0.360994
29675	PSMB2	0.587258
29676	PSMB3	0.707145
29677	PSMC3	0.467487
29678	SART1	0.452972
29681	C1QBP	0.462765
29682	KCNQ3	-3.00946
29685	MCM6	0.421247
29686	SCN1B	0.398546
29687	C1QB	1.28148
29693	ATP2A2	-0.585765
29699	PRKAR2A	-0.578716
29702	EIF2AK3	-0.241153
29704	PACSIN1	-0.281304
29705	GABRA1	-0.993367
29707	GABRA5	-0.600113
29709	GABRG2	-1.37144
29710	SCN8A	-0.898402
29711	BCKDHB	0.485702
29712	KCNJ2	-1.48688
29714	PTPRN2	-0.376444
29715	SLC8A1	-0.89796
29716	CACNA1D	-0.529334
29717	CACNA1G	-0.613971
29718	KCNJ10	-1.16654
29719	KCNJ16	0.254317
29721	HIVEP2	-1.27164
29722	APBB1	0.188671
29723	SLC19A1	0.436099
29728	MCM4	-0.338604
29731	KCNA3	-0.962664
29733	S1PR1	-0.241694
29734	HSPA13	-1.98414
29735	SLC16A7	-1.62916
29737	KCNAB1	-0.576062
29740	ECI1	0.97862
29741	PIK3R2	0.500324
29743	SLC25A1	0.34426
29745	SEMA4F	-0.471752
29748	PPP3R1	-0.317991
29750	GALNT7	-0.441127
29751	SEMA3A	-0.906365
29752	FAU	0.762128
29753	YWHAE	0.220395
29754	ATP5G1	0.583866
29757	ATP6V0A1	-0.321307
29758	ST6GALNAC3	-0.480057
29884	BOK	0.445734
50522	UBC	0.392631
50551	TXNRD2	0.70044
50552	ZFP292	-1.3433
50554	SMAD4	-0.511771
50555	UGT8	-0.603323
50557	PTEN	-1.52647
50558	NPEPPS	-0.275431
50560	IP6K1	-0.211407
50561	RESP18	0.65305
50563	GJA5	-0.646719
50564	GJD2	-1.38804
50567	SLC3A2	0.450721
50568	CSPG5	0.441679
50592	GRIA1	-0.433259
50594	NBL1	0.661445
50599	KCNJ3	-3.07241
50622	SLC23A2	-0.602712
50646	PTK2B	-0.159521
50654	CTSS	0.886789
50655	ACO1	0.204762
50658	MAPK9	-0.52037
50659	NR2C2	-0.88927
50663	CALM2	0.135775
50664	GNAO1	-0.502783
50665	TMSB10	0.798334
50671	FASN	-0.180135
50672	EDNRB	-0.24416
50677	PTPRO	-0.613555
50678	PDE3A	-0.900464
50681	ACOX1	-0.896856
50685	MYL12B	0.487856
50687	L1CAM	-0.609195
50689	MAPK3	0.173196
50690	SLC6A8	-0.178369
50693	ITIH3	1.35433
50719	SLC7A5	0.180388
50866	RAB4B	0.740646
50871	HPCAL1	0.3396
50872	HPCAL4	-1.17392
50938	CDON	-0.481709
50993	RAB10	-0.46808
53982	ZFP260	-0.347079
54133	PDLIM1	0.378307
54190	RABEP1	-0.370655
54226	APP	-0.486288
54227	ARPC1B	0.581245
54231	CAR2	0.807649
54234	CACNA1E	-1.49457
54237	CDK1	0.739868
54238	CDKN2C	0.557405
54239	CHRNB2	-0.936185
54241	CLTC	-0.678709
54244	CREBBP	0.0316625
54245	CRK	-0.730472
54248	DGKB	-1.13172
54250	FGF2	-2.45182
54252	MID1	-0.851356
54257	GRIK2	-1.01456
54260	ITPKB	-0.427867
54262	KCNN2	0.674681
54263	KCNN3	-1.57831
54268	MAPK4	-0.490219
54276	NEUROD2	-0.78325
54278	NR4A2	-1.30419
54283	PFKFB4	0.417875
54287	EIF2AK2	-0.421365
54290	RGS10	0.529068
54292	RGS12	0.480679
54293	RGS3	0.49795
54296	RGS7	-0.282648
54297	RGS8	0.279192
54299	NCOR1	-0.807728
54301	SLC14A1	-0.603441
54308	SLK	-0.641618
54311	TIMM17A	0.331722
54312	TIMM23	0.613488
54315	UCP2	0.415037
54319	EZR	0.275853
54320	PDPN	0.236046
54321	CNN3	0.339922
54322	COX6C	0.563549
54348	STK39	-0.189383
54349	AOX1	-0.317546
54355	RASSF5	-0.923764
54398	PPT2	0.363113
54400	BET1L	0.315484
54410	ENPP3	1.58496
54702	EGLN3	-0.219754
54705	PDP1	-0.272778
56003	37865	-0.640825
56010	YWHAG	-0.525044
56011	YWHAB	-0.122646
56029	SRCIN1	-0.833726
56042	USO1	-0.224313
56064	NPTN	-0.259094
56081	SCAF1	0.292297
56082	GORASP1	0.318026
56083	TGM2	0.368445
56084	HGS	0.401664
56227	ESPN	-2.15381
56266	CYP4F1	0.591915
56281	MRPL37	0.484586
56611	ANXA2	0.264168
56646	LGALS1	1.24891
56718	MTOR	-0.271715
56725	CRIPT	0.206402
56759	RNASE4	0.414617
56761	NOTCH3	-0.24952
56763	SREK1	-0.410758
56768	PCLO	-1.3096
56769	NDUFAF3	0.462903
56785	RALGAPA1	-0.965366
56816	PARK2	-1.14136
56817	KCNIP2	-0.203241
56819	EXTL3	-1.05945
56820	RAMP3	1.11548
56827	CACNA1I	-1.03477
57025	ADAM15	0.377931
57027	ADAM17	-0.27278
57033	ADAM22	-0.856896
57341	PARVA	-0.252641
58813	NT5E	-1.72247
58814	TMOD2	-0.255034
58815	GLRX3	0.481316
58817	SEC23A	-0.940472
58819	TXNRD1	-0.0857508
58820	ZFP148	-0.743334
58821	ZRANB2	-0.618812
58823	NCKAP1	-0.703016
58827	MEST	-0.480797
58834	DLC1	-0.771731
58835	PHGDH	0.735614
58840	MAPK6	-0.760167
58842	PREB	0.389578
58845	IGBP1	0.557403
58851	NR1H2	0.387856
58853	NR4A3	-1.52356
58854	PSMB4	0.481742
58857	VAPA	0.197289
58868	FZD1	-0.302898
58919	CCND1	0.0319531
58920	GPC1	0.0916957
58921	FOXM1	0.362246
58927	RPL36	0.759835
58935	GAS6	0.611842
58936	PLK3	-0.371183
58940	H2AFZ	0.650251
58942	CACNB4	-1.24748
58945	DYNLL1	0.487829
58946	ROBO1	-1.22493
58948	DLG3	-0.371969
58949	PTAFR	2.18442
58952	CPQ	0.515388
58953	SULT4A1	-0.227632
58954	KLF6	-0.623111
58960	MAP2K2	0.75307
58961	AZIN1	-0.695998
58964	NME6	1.06796
58965	RAMP1	1.48429
58966	RAMP2	-0.260975
58967	SFMBT1	-0.428357
58968	ACAN	-1.09311
58970	DEGS1	0.43721
58971	FXYD1	0.608349
58974	GABARAP	0.655973
58976	SLC30A1	-1.47424
58977	PPP1R1A	0.621683
58979	GNG7	-0.30179
58982	NCAN	-1.02764
58983	RABGGTA	0.230914
59073	LXN	0.882627
59074	STX8	0.922998
59075	GRK5	-0.782264
59076	GRK6	0.458219
59085	ASL	0.739806
59086	TGFB1	0.436938
59101	P3H4	0.582777
59102	RPA2	0.4607
59106	LTBP2	0.917538
59114	SLC9A3R1	0.588499
59117	AGO2	-2.17754
59265	PHLPP1	-0.18864
59266	HCN4	-2.926
59267	SYT7	-0.844377
59268	IP6K2	-0.167138
59293	RGS19	0.401828
59295	NUCB2	0.488373
59303	TMEM33	-1.2065
59312	SHANK3	-0.373478
59317	EPB41L1	-0.180623
59318	NEGR1	-3.05992
59319	AMBRA1	-0.191299
59322	CNKSR2	-1.36399
59323	ERBB4	-0.942969
59324	KCNK1	-0.361144
59328	SMAD5	-0.521919
60323	ARHGEF1	0.315291
60324	SYNPO	-0.513653
60326	KCNV1	-0.721536
60331	ATXN3	-0.903537
60332	AKAP14	-1.56294
60336	ARPP19	-0.212137
60338	FXYD5	1.32283
60350	CD14	0.376761
60355	NSF	-0.613317
60357	PROM1	-1.04307
60371	BIRC2	-0.574011
60374	LMNA	0.559857
60379	COL5A3	0.549826
60381	TSN	-1.32329
60383	RBCK1	0.265119
60391	NRXN1	-0.840832
60394	OLIG1	0.845691
60416	PFKP	-0.289195
60418	GDE1	0.141841
60421	PRMT1	0.468295
60423	SLC28A2	-0.622495
60427	KITLG	-0.609909
60430	MCL1	-0.388347
60433	RFNG	0.482529
60434	BCL2L2	-0.422143
60442	LIN7C	-2.49806
60443	EPN2	0.131326
60444	KCNT1	-0.0822314
60445	TSC1	0.0357443
60447	CLOCK	-1.10504
60460	HSPA2	-0.214599
60465	CTTN	0.226424
60466	STX7	-0.230743
60564	SYT9	-0.7795
60568	SYT11	-0.348584
60571	MYBBP1A	-0.14686
60581	ACACA	-0.252234
60586	CLCN4	-0.585267
60587	DUSP4	-2.4362
60627	EXOC5	-0.912643
60630	UNC5B	-0.150853
60664	PIK3R3	-0.731897
60666	GPD1	0.423715
60668	AMPH	-1.24695
63834	CAPN10	0.393791
63836	ACTN4	0.260334
63837	TAGLN3	0.384052
63839	FHL2	0.885696
63840	PER2	-0.577109
63843	P2RY4	-1.78319
63845	TMEFF1	-0.999231
63847	FXYD6	0.172493
63851	FGF14	-1.36416
63864	HSD17B10	0.686007
63865	LGMN	0.207377
63868	HSPD1	-0.309596
63879	XIAP	-2.17264
63880	DNAJC3	-0.0399054
63881	RAPGEF1	0.0646312
63885	PDE10A	-1.21655
63886	ABCB9	0.567239
63912	FAM129A	-1.53727
63938	HIBADH	0.253953
63994	ARHGAP17	0.202685
64001	CYB5A	0.462354
64013	PDCL	-0.725203
64015	KHDRBS3	0.17532
64016	QTRT1	0.95359
64018	SLC33A1	-0.654454
64019	PAG1	-2.20387
64020	GPR85	-0.435386
64021	GPR173	-0.526198
64023	MASP1	0.47755
64030	KIT	-0.30465
64035	PYGL	-0.891158
64037	SLC22A4	-0.538624
64039	FBXL20	-0.626886
64040	ALDH9A1	0.377203
64041	BIRC5	0.674524
64043	GCNT1	-1.47999
64045	GLRX	0.20421
64046	MRE11A	-1.21311
64053	DLG2	-1.14333
64088	SNX16	-0.663219
64120	KCNK13	-0.927355
64124	ADGRL4	-2.80735
64133	XYLT1	-1.93404
64152	CHP1	-0.202098
64154	GOSR2	0.188929
64155	SCN7A	-0.783189
64156	UBA52	1.34994
64158	TUBA1A	0.26087
64160	BASP1	0.186962
64161	PI4KA	-0.579917
64169	NECAB1	-1.07261
64183	PDE4DIP	-0.628413
64185	CAP1	0.167034
64187	ARL1	0.0601088
64188	MAFG	-0.445225
64189	PAFAH1B2	-0.450375
64191	DHCR7	-0.270391
64193	PTTG1	0.388925
64194	INSIG1	-0.517574
64198	PMPCB	0.393921
64201	SLC25A11	0.393325
64202	CALR	0.582046
64203	BCAT2	0.370632
64205	RPLP0	0.875923
64298	RPL31	0.820039
64300	MTHFD1	0.223346
64301	SMN1	0.498843
64302	RPL4	0.334021
64303	PFN1	0.705111
64304	ACADS	0.799847
64306	RPL27	0.614509
64307	RPL24	0.493129
64310	ARF1	0.156257
64312	APLP2	-0.111576
64313	OAT	0.198222
64315	CD151	3.12179
64316	SRPX	-0.694321
64317	GPX3	0.835353
64322	DAP	0.325301
64345	HIF3A	-0.85561
64351	YKT6	0.294365
64353	PDLIM5	-0.939809
64356	NRGN	0.237392
64358	KCNA6	-0.530837
64360	MRPL23	0.580792
64362	DES	6.04439
64363	ARAF	0.0904779
64364	PLLP	0.24571
64365	TCN2	0.621151
64366	CALU	0.135525
64367	PPIB	0.897587
64369	PLPP1	0.162684
64370	METAP2	0.162809
64371	PRDX3	0.214007
64372	TIMM8B	0.70759
64373	RHOB	0.159066
64387	CCDC80	0.648073
64390	PRPSAP1	0.875739
64391	DAPK3	0.827921
64392	ALDH1L1	0.306547
64394	ZMAT3	-0.478875
64440	SYT4	-1.19257
64441	HSF2	-0.433173
64442	ST3GAL2	-0.0968873
64455	RASD1	-0.982078
64457	NDRG4	-0.443245
64458	SCRG1	0.357087
64463	SURF1	-0.733363
64464	TIMM10	0.367149
64466	CITED1	0.68675
64467	ENTPD2	0.511092
64468	HYAL2	0.509571
64469	SLC30A4	-0.771816
64470	DDB1	-0.0563619
64471	PLEKHB1	0.380937
64475	P4HA1	-0.474657
64476	MFN2	-0.785506
64507	FMOD	0.371221
64510	RBM10	0.26921
64512	FZD2	0.582283
64514	EIF2B1	0.46974
64515	CDC20	0.693088
64516	VPS45	0.211893
64517	THOP1	0.615752
64520	MTA1	0.204034
64521	TSPAN2	-0.554374
64523	TEP1	-0.442451
64524	TKT	0.232341
64526	ECH1	0.619076
64527	PDAP1	0.420271
64529	CTSB	0.0752179
64530	CNBP	0.123712
64532	ADCY5	-0.62113
64536	ESM1	5.97728
64538	ILKAP	0.605397
64539	NDUFV3	0.826614
64550	TOP1	-0.942277
64551	39326	-0.354989
64553	AKAP6	-1.42276
64554	SLC7A2	-3.30342
64555	SPEF2	-2.67807
64559	SLC22A23	-0.313651
64561	PHKA1	-0.603955
64562	PRKAB2	-0.567304
64566	WNT5A	-0.597414
64619	ZFP238	-0.547875
64622	ADNP	-0.509383
64624	CUL5	-0.677524
64626	REM2	-1.02878
64627	HIST1H4B	0.801053
64630	SNAP23	-0.396517
64631	UBE2G1	-0.394393
64632	EXOC7	0.275007
64635	SND1	0.229765
64636	NTSR2	0.741272
64638	RPL28	0.850536
64639	BAD	0.710026
64640	RPL30	0.659621
64664	ARL3	0.428152
64665	FLOT1	0.312092
64666	TAOK2	0.0455172
64667	SGTA	0.536069
64670	GABARAPL2	0.34264
64678	TFRC	-0.493787
64681	MVP	0.389561
64701	RPN2	0.181146
64709	NUCKS1	-0.362099
64823	CSNK1G3	-0.438996
64824	NAB1	-0.477134
64829	UNC13A	-0.353602
64830	UNC13B	-0.523562
64831	IREB2	-1.14431
64832	CPLX1	0.193219
64845	GPHN	-0.136118
64862	MAP1LC3B	0.440315
64865	PCDH8	-0.81993
65027	CHD8	-0.541348
65028	DNAJA1	-0.176336
65030	EPHX2	0.743952
65033	STX12	-0.150443
65034	PDZD2	-0.580584
65036	BCHE	-2.62149
65037	MERTK	-0.89875
65040	DLGAP1	-0.813799
65042	SFXN3	0.140554
65043	RPL14	0.657737
65044	C1GALT1	-1.26838
65046	AP2S1	0.523472
65047	SLIT1	-0.664473
65048	FAT2	-1.37851
65049	MEGF6	1.68806
65052	PIK3C3	-0.280108
65053	RASSF9	-0.702319
65096	ADGRL1	-0.45441
65129	CLDN1	-0.501881
65134	STX5	0.457782
65136	RPS8	0.690646
65137	RUVBL1	0.338197
65138	ADRM1	0.444513
65139	RPS12	0.734628
65142	ARL2	0.672378
65151	RIDA	0.260748
65152	PFKM	0.415434
65153	NCS1	-0.923579
65155	ALAS1	0.590461
65156	DHODH	0.497649
65157	AMOTL2	-0.31071
65160	CLNS1A	0.166551
65162	DIO2	-0.744229
65164	HTRA1	0.150401
65165	TMED2	0.18094
65166	SEC11A	0.245732
65168	SCAMP2	0.264062
65169	SCAMP3	0.520774
65170	SCAMP4	0.502179
65171	SCAMP5	-0.65246
65178	SNAP91	-0.856872
65179	PPP5C	0.181048
65180	KCND2	-1.44701
65187	GABRQ	-2.1247
65195	KCND3	-0.817225
65196	B4GALT6	-0.326211
65198	KCNH1	-1.10901
65201	CLIP1	-0.140215
65205	MMP16	-0.521809
65208	DPYSL5	-1.15522
65209	DYNC2H1	-0.821908
65218	AGAP2	-0.445869
65241	TRNAU1AP	0.40076
65248	PRKAA1	-0.65625
65262	ATP5A1	0.352128
65271	MGAT5	-2.25222
65272	KCNK10	-0.268515
65274	NUP62	0.409898
65275	GPR27	-0.910978
65278	CSNK1G2	0.430931
66012	GUCY1A2	-1.42696
66013	ARHGEF9	-1.73479
66018	PDGFD	-0.774708
66022	KCNS2	-1.10692
66024	NPY2R	-1.98272
66027	DRP2	-0.921997
66028	ARL6IP5	0.226729
66030	SYNPR	-1.33278
66031	WDR7	-1.21078
78947	GCS1	-7.14975
78956	SCN9A	-2.5025
78957	SHANK1	-0.50498
78958	BCAM	0.777608
78959	AKR1A1	0.611826
78961	GOLPH3	-0.453899
78962	PER3	-0.588724
78963	APAF1	-1.0066
78968	SREBF1	0.32072
78969	TRIB1	-1.19782
78972	ZFP354C	-0.819717
78973	SENP2	-0.771181
78975	PRKAA2	-1.38793
79011	CAMKV	-0.377286
79032	MRS2	-0.494836
79112	PIGM	-8.64386
79114	FGFR1	0.104487
79115	EVL	0.441572
79116	APEX1	0.518132
79117	ARF5	0.324135
79120	ARF4	-0.0697408
79121	ARF6	-0.0208985
79122	FDXR	0.579837
79124	ANXA4	-0.292364
79125	ANXA6	0.530173
79127	DCK	-0.637282
79128	DAB2	-0.351399
79129	CYBA	0.880056
79130	DNAJC5	-0.401668
79208	EPHA5	-1.32032
79210	FSTL1	0.127766
79211	GABRG3	-1.28307
79212	SLC6A1	0.329433
79213	SLC6A11	-0.333614
79214	GALNT1	-0.749352
79215	MTPN	-0.595426
79218	GNG5	0.569617
79219	GRID1	-0.159368
79220	GRID2	-1.02748
79223	GK	-0.829608
79227	THOC6	0.416251
79238	HMGCL	0.344675
79239	HMOX2	0.493316
79240	NR4A1	-0.685395
79245	HSF1	0.398329
79248	ABCA2	-0.131245
79249	ABI1	-0.576138
79250	ACO2	0.266188
79251	ASPA	0.997112
79252	ADAMTS1	-1.56331
79255	ATF4	0.234932
79426	ZFP36	0.509927
79428	LUZP1	-0.274965
79429	PDGFC	-0.666282
79431	BHLHE40	-0.601016
79433	MYH10	-0.399365
79434	RAB11B	0.48287
79449	RPL21	0.578102
79462	TXN2	0.476984
79463	TIMM22	0.367312
79557	CHRNA1	-4.32193
79558	ACVR1	-0.247381
79559	ALCAM	-1.10924
79563	GRPEL1	0.738095
80278	CDK5RAP3	0.329824
80338	ZBTB10	-0.485427
80754	RABEP2	0.398549
80773	CYB5B	-0.842697
80841	FABP7	0.610655
80843	SEC61A1	0.259647
80846	HNRNPL	0.205857
80848	CUBN	-0.621488
80849	INPP4A	-0.724504
80850	GNG2	-0.634909
80878	SLC16A3	-0.891578
80881	SERP1	-0.135841
80897	ERAP1	-0.264883
80977	SYT13	-1.46234
81002	TRIM23	-0.954676
81005	NPTXR	0.380673
81022	STXBP5	-1.16556
81503	CXCL1	-1.28994
81505	EMP3	0.562179
81507	BMPR1A	-1.7098
81513	LIG1	0.24195
81514	LRRN3	-0.805214
81515	LYN	0.825151
81516	SMAD7	-0.24058
81517	MDK	0.710016
81518	MEF2D	-0.263855
81519	MGAT1	0.252701
81520	MARCKSL1	0.632332
81521	MSN	-0.712988
81522	MTR	-0.720141
81524	NF1X	-0.600255
81525	NFKBIB	0.478261
81527	NRP2	-0.691234
81528	OGG1	0.494034
81529	PDE1A	-1.38857
81530	PDK2	0.42326
81531	PFN2	-0.630458
81536	SGPP1	-0.418625
81574	SCN1A	-1.21192
81632	ABAT	-0.290441
81634	ACTN1	-0.392854
81635	ADAR	-0.387488
81636	ADCY2	0.155955
81637	AP2A2	-0.279526
81640	AMD1	-0.217305
81643	ATIC	-0.240427
81646	CREB1	-0.806216
81647	ATF2	-0.944833
81650	CSNK2B	0.633582
81651	CSPG4	-0.468133
81653	DBN1	0.213072
81654	DLAT	-0.600681
81655	DYNC1LI2	-0.522219
81656	DPYD	-0.705257
81657	GABBR1	-0.0747736
81659	GAK	-0.0754851
81660	GATM	0.0976468
81661	GMFB	-0.848832
81663	GNA12	0.362646
81664	GNAI2	0.462794
81666	GNAQ	-2.0788
81667	GNB2	0.552812
81672	GRM7	-1.10371
81673	GTF2B	0.343497
81674	GTF2F2	0.316957
81675	GYG1	0.173844
81678	ITPR2	-0.65547
81679	JUP	0.363721
81680	LIFR	-2.26388
81681	LSS	-0.715788
81683	MIF	0.562168
81684	MIPEP	0.195271
81686	MMP2	0.673349
81708	ALDH6A1	-0.559458
81710	MSX1	0.441287
81715	CAMLG	0.288771
81717	CTBP2	-0.543746
81718	CDO1	-0.390597
81726	MVD	0.168556
81727	MVK	0.507641
81728	NDUFV2	0.659179
81729	RPL10A	0.903827
81730	FEZ1	0.395202
81732	ACTR3	-0.195138
81733	NELL1	-0.52146
81734	NELL2	-0.0680426
81735	NEO1	-0.510241
81736	NFKB1	-0.245282
81737	NTF3	-0.536183
81738	NUP98	-0.344469
81740	PCM1	-0.884152
81741	CDK16	0.0987827
81742	PDE1C	-1.24393
81744	PDE7A	-0.654897
81745	PDPK1	-1.18876
81746	PGGT1B	-0.739755
81747	PI4KB	0.221345
81748	PLS3	-0.637291
81749	PRKCH	1.41504
81750	PROS1	-0.30542
81751	PSEN2	0.326522
81754	RAB1A	-0.113257
81755	RAB3B	0.335371
81756	RAB13	0.761694
81757	RALA	-0.17379
81758	RBL2	-0.581287
81759	RENBP	0.45734
81761	RNPEP	0.530793
81762	ROCK1	-0.752844
81763	RPL5	0.620716
81764	RPL10	0.607872
81765	RPL13	1.06831
81766	RPL18	0.725309
81767	RPL19	0.805054
81768	RPL22	0.572171
81769	RPL36AL	0.6176
81770	RPL37	0.700841
81771	RPS6KA1	0.650218
81772	RPS9	0.717236
81773	RPS10	0.77658
81774	RPS11	0.892621
81775	RPS21	0.889166
81776	RPS24	0.739846
81778	S100A10	0.758638
81782	SOAT1	-0.989316
81783	SSB	-0.293013
81784	SSR3	-0.153452
81800	ST13	0.229422
81801	STC1	-1.33031
81802	STX3	-0.789673
81807	TCEB2	0.878074
81808	NR2F1	0.262459
81809	TGFB2	-0.521059
81812	THRA	0.156211
81813	KLF10	-0.151206
81814	TMSB4X	0.661181
81815	TPP2	-0.628031
81816	UBE2B	0.112203
81817	USF2	0.464322
81818	VIM	0.678483
81821	DGKZ	0.422233
81822	ACTB	0.216751
81823	CIB1	0.669767
81824	ARPC1A	0.111057
81826	SLC20A1	-0.127005
81827	PSMC5	0.558752
81829	MDH2	0.522684
81830	RAB11A	-0.134113
81859	SHARPIN	0.295687
81869	GSTM7	0.28346
81922	SH3GL1	0.537345
81925	CDS1	-1.18786
83422	PIAS2	-0.794451
83425	AKAP12	0.29831
83427	RACK1	0.664201
83462	DYNLT1	0.66424
83465	CELSR2	-0.454623
83466	CELSR3	-0.53172
83467	SLIT3	-1.30827
83469	LRP4	-0.43589
83470	BMP1	0.363445
83476	CYR61	0.924987
83498	HNRNPAB	0.565225
83499	PSMD4	0.505627
83500	SLC22A8	1.97654
83501	CDH2	-0.37216
83503	POLR2F	1.20676
83507	PARG	-0.370286
83509	SLC7A7	0.842899
83510	LYPLA2	0.408532
83512	FADS2	-0.146571
83513	MMP24	-0.145959
83514	TSC22D3	-0.476262
83515	PTBP3	-0.814711
83516	PPARGC1A	-0.904202
83518	APLNR	-1.10579
83522	ACOX3	-0.405413
83525	OGFR	0.558527
83526	ATRN	-0.789247
83527	DBNL	0.468303
83529	VDAC1	0.134753
83531	VDAC2	0.268775
83532	VDAC3	0.194167
83534	TPP1	-0.183165
83537	SMPD2	0.583615
83571	CDKN1B	-0.400815
83572	PAFAH1B1	-0.830846
83576	SORT1	-0.419076
83578	PDXK	-0.291902
83581	POLR1A	-0.329436
83583	RABAC1	0.31766
83584	CASP6	-1.00595
83585	GDA	-2.84968
83586	USF1	0.295603
83589	APBA1	-0.751335
83610	APBA2	-0.0975055
83611	APBA3	0.477182
83612	SLC32A1	0.645873
83613	NEFL	-0.76707
83614	PIAS3	0.411559
83615	ATP6AP1	-0.197587
83617	HIPK3	-1.41002
83618	REST	-0.721943
83619	NFE2L2	-0.109452
83620	CIT	-0.697153
83624	PPIG	-0.547232
83626	UGCG	-0.622411
83629	SLC12A2	-0.510744
83632	DEAF1	0.203917
83633	GABBR2	-0.783418
83688	TALDO1	0.662386
83689	CD164	-0.192702
83712	RBBP7	0.183708
83717	OMD	3.2854
83718	CLIC4	-1.3085
83720	FAT1	-0.637842
83721	DVL1	0.199326
83722	PLK2	-0.274063
83724	NCOA2	-1.89409
83726	CTCF	-0.274885
83730	VAMP8	0.644213
83731	KCNMA1	-0.761618
83764	FLOT2	0.214954
83765	RTN4	0.0396357
83781	LGALS3	0.868136
83782	NME2	0.733973
83785	VEGFA	-1.04714
83788	40057	0.273073
83789	RPS2	0.559115
83791	FDPS	0.423349
83792	SCD2	-0.529545
83799	DPP7	0.608558
83800	CLTA	0.713586
83801	PTMS	0.644756
83803	PRKAB1	0.28654
83805	SRC	0.354785
83807	YBX3	0.563897
83809	NSFL1C	0.444507
83817	ACHE	-0.649541
83823	GIPC1	0.810192
83824	CXXC4	-0.425306
83825	DCLK1	-0.41565
83828	GTF2A2	0.435622
83830	GTF2A1	-1.08225
83834	NRN1	-0.574489
83838	LTBP3	0.400502
83839	CALB1	-0.375885
83840	RPS6KB1	-0.550611
84005	EIF2B2	0.736262
84006	PRKCI	-0.52532
84007	C3AR1	2.32193
84008	CNTNAP1	-0.483483
84009	KALRN	-0.749192
84013	HSD17B12	0.153
84016	GRIP1	-0.603615
84018	SYNJ2	-0.480265
84022	GHSR	-1.55459
84027	GSK3B	-0.873778
84030	CHN1	-0.440118
84031	CHN2	-0.37254
84032	COL3A1	1.41838
84046	SOX11	-1.34104
84114	AGPS	-2.73431
84347	CACNG2	-0.370687
84352	COL1A2	1.34714
84353	CTNNB1	-0.0826388
84354	SSBP3	0.238088
84355	ATOX1	1.04416
84360	CLCN3	-0.629003
84379	RAB6A	-0.548622
84380	DHH	0.754888
84382	TCF4	-1.27506
84383	TIMM8A1	0.459776
84384	TIMM10B	0.512789
84390	HCN1	-1.13505
84391	KIF2A	-0.464323
84392	KIF3A	-0.902095
84393	KIF4A	0.315065
84394	DCX	-1.12531
84397	TNFAIP6	1.22412
84398	CD93	-2.46792
84400	PRELP	-0.0599593
84401	PUF60	0.395026
84402	SFRP1	0.270441
84405	IL12A	0.978752
84407	CDH11	-0.184745
84408	CDH8	-1.60252
84409	ROBO2	-0.787542
84420	ADCY7	1.09516
84428	DCTN4	-0.696925
84429	KCNK9	-1.92427
84431	ASAH1	-0.142872
84469	MAGED1	0.309395
84472	ILF3	-0.199143
84473	DDX20	0.442764
84476	STRBP	-0.444991
84477	GAB2	-0.818229
84478	UFD1L	0.405256
84479	SYNRG	-0.609755
84480	BNIP3	-0.310447
84481	ARID4B	-0.771797
84482	FOXO1	-1.81558
84484	SLC4A4	-0.502201
84485	CCS	0.394915
84486	SF3B1	-0.699641
84487	SLC17A6	-1.5645
84488	FGF13	-0.578847
84489	FGFR3	-0.208517
84490	FEN1	0.69411
84494	TRPC4	-0.730942
84495	XRCC1	0.493519
84496	STAU1	-0.147021
84497	DGAT1	0.515394
84508	RNF103	-0.461914
84509	RAN	0.368358
84550	SLC24A2	-1.27515
84551	SLC7A8	0.224815
84556	RIMS1	-0.702164
84573	OTOF	-0.953607
84574	TGFB1I1	0.285523
84575	FADS1	0.195277
84578	HDAC3	0.362401
84580	HDAC5	0.401281
84582	HDAC7	0.253371
84583	RGS2	-1.08314
84584	NCOA3	-0.358454
84586	FGL2	-0.433847
84587	PLCL1	-1.18619
84588	CLDN11	0.176576
84590	RAB27B	-1.34749
84595	NUCB1	0.12645
84596	SRM	0.770531
84597	FUT9	-2.57399
84598	JAK1	-0.74749
84599	TMED10	0.127119
84609	SEMA6B	-0.456909
84683	COX4I2	-0.412943
84685	PPP1R9A	-1.08883
85238	SYNJ1	-0.942246
85239	MLYCD	0.723396
85242	POLA2	0.6473
85243	PIK3CB	-0.911773
85245	KPNA2	0.381871
85246	GAS7	-0.591867
85248	KIF3C	-0.254557
85251	COL18A1	0.61417
85252	XPO1	-0.815699
85253	PLG	4.32193
85254	SLC44A1	-0.418376
85256	SLC2A8	0.265134
85262	SLC25A27	-0.543686
85264	ABCG1	-0.468504
85265	AJUBA	0.546743
85266	PRSS12	2.18763
85267	SLC24A3	-0.294624
85269	NME3	0.600006
85270	TEKT1	0.472753
85273	FBXO2	0.84308
85274	PRDX4	0.237363
85275	MPP2	-0.210482
85311	PLA1A	1.23538
85327	LIN7A	-1.37513
85332	PRKCDBP	0.915331
85333	SLC25A4	0.57153
85382	NGB	0.736618
85383	NOL3	0.490464
85384	SOS2	-0.828549
85419	LYST	-0.912306
85420	PRKCQ	-0.668156
85423	TFPT	0.415923
85424	ELF1	-1.20551
85426	SLC5A7	-1.77761
85430	HERPUD1	0.53391
85432	DDX52	-1.63543
85435	SMAD9	-1.54804
85472	POLG	0.267152
85490	COL5A1	0.311372
85491	VAMP7	-0.792455
85492	PSMB7	0.352317
85493	ABCF1	0.258609
85494	TPRA1	0.514951
89783	LAPTM5	0.746967
89784	IDI1	-0.748461
89786	COX17	0.421494
89789	LBR	-1.04929
89805	ANGPT2	2.47805
89808	CX3CL1	-0.242386
89809	RFC1	-0.323432
89811	VEGFB	0.311745
89812	PIP4K2B	-0.595069
89813	PDK4	-2.12102
89815	SYNGR2	0.53615
89816	PICALM	-0.409409
89818	VAMP5	0.666024
89819	BUD31	0.772682
89821	TRPC1	-1.22155
89823	TRPC6	-1.06683
89825	NAP1L1	-0.240861
89827	DDX39A	0.306407
89828	CHL1	-0.617701
89829	SOCS3	-0.450148
89830	PTCH1	-0.679057
89841	PCYT2	0.19554
89842	MBTPS1	-0.10579
89843	CXADR	-1.16502
94167	PRDX6	0.571115
94170	ATP6V0E1	0.487573
94172	SLC27A1	0.510121
94173	IDH3B	0.311361
94174	TINAGL1	1.5119
94189	GOSR1	-0.356841
94193	MADD	-0.577164
94194	COX5B	0.73671
94196	RNF138	-0.580775
94197	RAB14	-0.348628
94198	PSMB1	0.495798
94201	CDK4	0.736728
94202	PTPRR	-0.666695
94204	ECE1	0.193399
94266	RPS27	0.547838
94267	NUDT4	-0.267168
94269	FEZ2	0.457559
94271	ATP5J	0.571771
94273	MGAT2	-0.267179
94338	SMPD3	-0.184118
94342	BAG6	0.174943
112400	NRG1	-0.365953
113886	KIF1C	0.236858
113893	SNCB	0.165008
113894	SQSTM1	0.246198
113898	PRDX5	0.409361
113906	HSPB8	-0.281195
113907	SBK1	-0.47478
113922	42248	0.458221
113927	CSNK1A1	-0.394497
113931	PRRX2	2.95777
113938	SNURF	-0.0786516
113947	MAGED2	0.424189
113955	GPNMB	0.640828
113956	PECR	0.345825
113958	MRPS7	0.846632
113961	GORASP2	0.145535
113965	HADH	0.395317
113970	MAGI2	-0.384559
113975	POM121	-0.363238
113976	ACSL4	-1.49118
113990	HMGN3	0.296318
114002	NDST2	0.608381
114004	PPP1R14A	1.57693
114005	EPM2A	-1.33184
114023	COPB1	-0.226243
114024	ACSL3	-0.706552
114028	CTNND2	-0.362893
114029	MEGF8	-0.38868
114087	BANF1	0.579157
114095	STXBP3	-0.321424
114096	IDH3A	-0.234862
114100	SC5D	-0.51155
114101	CDS2	-2.13411
114104	ASAH2	-0.483876
114113	PAFAH1B3	0.435344
114114	DNM1L	-0.830603
114116	CDC42BPA	-0.574107
114118	GNG4	-1.07059
114120	GNG12	-0.538065
114121	CCNL1	-0.0965863
114122	VCAN	-0.401974
114200	P3H1	0.646554
114202	MPP3	-0.595942
114205	CRCP	0.54521
114206	TMF1	-1.20511
114208	SKIL	-1.32802
114210	SPATA2	-0.318788
114216	S100A3	0.873785
114217	YME1L1	-1.24475
114244	HCN2	0.436176
114247	SLFN4	-1.83007
114483	CDK6	-1.98919
114485	DMTF1	-0.710794
114486	BRAF	-1.18014
114489	DAG1	-0.12882
114490	CITED2	-0.23017
114494	CCNA2	0.345509
114499	HDGF	0.255684
114502	PAX3	-3.80735
114503	POU4F1	-3.32193
114506	ANKH	-0.530211
114507	SLC5A3	-0.966745
114509	MAPK7	0.59334
114510	MLLT3	-1.18128
114511	EMB	-0.506353
114512	AATF	0.390757
114513	RASGRF2	-1.63151
114514	CLASP2	-0.899808
114515	LANCL1	-0.353325
114517	ITGA6	-0.691223
114518	SLC7A10	0.608288
114520	STRN3	-0.692314
114521	TDG	-0.266604
114524	NTN3	5.08746
114555	CASP4	0.349556
114560	RAP2A	-0.484994
114562	CDC37	0.678435
114588	CDH4	-0.148035
114589	CNTN5	-1.41198
114591	DPP3	0.254866
114592	AURKB	0.29756
114597	SUCLG1	0.394594
114612	DDX39B	0.279724
114630	ATP5G3	0.575004
114632	AIMP1	0.616531
114633	PLCE1	-0.642187
114635	TRAFD1	0.269386
114636	ZYX	0.769832
114637	HMGN2	0.782442
114709	IFITM2	1.11999
114764	MAPRE1	-0.183843
114766	PHB2	0.666842
114767	PTPRE	-0.846365
114839	CCNC	-0.486363
114845	KLF3	-0.361549
114846	GSTO1	0.545329
114850	WNT7A	0.508001
114851	CDKN1A	0.606185
114858	SHC3	-2.01764
114860	GALE	0.349765
114861	SCPEP1	0.280191
114862	CACNA1H	-0.31853
114901	SORBS2	-0.383635
114906	PKIA	-1.09388
115768	ZFP37	-0.579782
115769	TJP2	-0.123961
115771	USP2	-0.274687
116455	ATP6V0A2	-0.270266
116456	DNAJC2	0.298453
116457	MAPK8IP1	0.219873
116458	IPO13	0.215208
116459	SERPINI1	-0.619561
116464	NCOA6	-0.448668
116468	RFC2	0.77607
116470	STX1A	-0.163458
116477	WNK1	-0.590802
116478	KIDINS220	-0.502859
116482	SACM1L	-0.513498
116483	DARS	-0.203395
116484	TXN1	0.646103
116491	KCNK6	-2.53051
116501	SLC9A3R2	0.509893
116502	BAK1	0.374106
116504	MPRIP	0.041212
116508	NRXN3	-1.6093
116509	SLC6A9	0.527428
116510	TIMP1	0.594056
116545	POU6F1	-0.167149
116548	PCSK5	-0.772867
116549	CSNK2A1	-0.558991
116550	ATP5C1	0.401885
116551	PDK1	-0.307784
116552	PLOD1	0.361203
116554	MAPK8	-0.567685
116557	FOXJ1	0.422921
116560	KCNJ9	-0.936341
116561	CLTB	0.537026
116563	AP2M1	0.437254
116565	LRPAP1	0.209385
116590	MAPK1	-0.543508
116597	OPCML	-1.15014
116598	PDIA4	0.410555
116599	BLVRA	0.393128
116600	CACNB2	-1.02029
116633	AKAP8	-0.147546
116635	SCG3	0.142143
116636	EIF4EBP1	0.593305
116638	SLC17A7	-0.432672
116639	CUX1	0.45452
116640	TNC	-0.236791
116641	LGALS8	-0.174043
116644	RTN1	-0.133483
116645	PLAA	-0.84108
116646	TPT1	0.605937
116647	NLGN1	-0.781982
116648	PHOX2A	1.00861
116649	KCNJ4	-0.536256
116650	SRP54A	-0.2957
116651	E2F5	0.301266
116654	EXOC4	-0.38347
116655	HNRNPM	0.177438
116657	CPLX2	-0.0760742
116658	CNTN4	-1.05585
116659	DYNC1I2	-0.268429
116660	PTPRN	0.294113
116662	ECM1	0.608861
116664	ATP6V1F	0.576345
116665	RERE	-0.113982
116666	LMAN1	-0.437088
116667	MAP3K1	-2.25824
116668	MYT1L	-1.03824
116670	PPP1R12A	-0.657548
116671	CDK5R1	-0.825518
116673	SDC3	-0.315217
116676	ALDH1A2	1.97046
116679	CGRRF1	0.556316
116681	DLGAP2	-1.81237
116683	EFNA5	-0.837729
116690	NFASC	-0.471504
116692	CYTH2	0.616277
116695	KCND1	0.380445
116696	ST8SIA4	-6.67243
116697	PABPN1	0.400615
116698	TRIM28	0.306576
116699	INPP4B	-1.73039
116717	TRIP10	0.359896
[truncated: 7,538 more rows]
