# Supplementary material for: Neurological Effects of Cleistocalyx nervosum var. paniala Berry on Hippocampal Transcriptome, Neuritogenesis, and Synaptogenesis
Source: Nutrients. 2026 Apr 10;18(8):1200. doi: 10.3390/nu18081200 (PMC13119000; doi:10.3390/nu18081200)
Supplement: Supplementary file 1 [file nutrients-18-01200-s001.zip › Table S3.xlsx]

## Sheet: Sheet1
Supplementary Table S3: Overlap of differentially expressed genes among CNP-treated males versus male controls (Group A), CNP-treated females versus female controls (Group B), and male versus female control hippocampal cells (Group C).
Overlapped Group A and Group C (Gene ID)	Overlapped Group A and Group C (Gene Symbol)	Overlapped Group B and Group C (Gene ID)	Overlapped Group B and Group C (Gene Symbol)	Overlapped Group A, Group B, and Group C (Gene ID)	Overlapped Group A, Group B, and Group C (Gene Symbol)
24214	ATP1B2	24157	ACAA1	24153	A2M
24231	C2	24158	ACADM	24167	ADCYAP1R1
24416	GRM3	24159	ACLY	24185	AKT1
24650	PKD1	24171	ADD2	24189	ALDOA
24664	POMC	24179	AGT	24191	ALDOC
24679	PRKAR2B	24184	AK2	24192	AKR1B1
24697	PTPN1	24205	APC	24206	APEH
24856	TTR	24245	CAMK2B	24211	ATP1A1
25055	LIPA	24246	CAMK2D	24212	ATP1A2
25094	MITF	24259	CHGB	24213	ATP1A3
25126	STAT5B	24267	COMT	24215	ATP2B2
25132	MYO5B	24296	CYP1A1	24218	ATP7B
25148	EGR3	24310	ACE	24223	B2M
25152	MAP1A	24326	EDNRA	24225	BDNF
25243	ARNT2	24329	EGFR	24232	C3
25245	BDKRB2	24330	EGR1	24239	CACNA1C
25247	NSG1	24333	ENO1	24242	CALM1
25252	DLG1	24334	ENO2	24244	CALM3
25265	P2RY1	24368	FH	24264	CKB
25267	PDGFRA	24370	FOXG1	24379	GAD1
25296	BMP4	24382	GANC	24383	GAPDH
25324	HTR4	24397	GLRA2	24387	GFAP
25356	CNTN2	24404	GPX1	24392	GJA1
25392	ATPIF1	24406	GRIK4	24398	GLS
25427	CYP51	24407	GRIK5	24399	GLUD1
25441	FCER1G	24413	NR3C1	24400	GNB1
25459	HMGB1	24446	HGF	24408	GRIN1
25460	HMMR	24472	HSPA1A	24409	GRIN2A
25482	MRAS	24503	INA	24410	GRIN2B
25551	SLC2A3	24513	IVD	24418	GRM5
25584	F3	24514	JAK2	24420	GSPT1
25663	IL1R1	24530	LCAT	24423	GSTM1
25671	SMAD1	24536	LEPR	24426	GSTP1
25687	CALD1	24551	MDH1	24468	HSPA8
25736	KCNB1	24561	MPG	24471	HSPB1
29380	PHLDA1	24565	ABCC1	24484	IGFBP3
29432	PAK2	24588	NEFM	24499	IL6R
29482	SLC1A2	24591	NEU1	24516	JUN
29486	SMC3	24603	NPR1	24517	JUNB
29542	PEBP1	24604	NPY	24520	KCNA1
29578	HNRNPA1	24609	ODC1	24525	KRAS
29663	AP1B1	24611	GNAL	24533	LDHA
29682	KCNQ3	24624	PCCB	24534	LDHB
29687	C1QB	24626	PDE4B	24547	MBP
29718	KCNJ10	24640	PFKFB2	24560	CD200
29754	ATP5G1	24645	PGM1	24586	NCAM1
50654	CTSS	24654	PLCB1	24592	NF1
50689	MAPK3	24660	PMP22	24627	PDE4D
54190	RABEP1	24667	PPM1B	24628	PDGFB
54268	MAPK4	24668	PPP1CA	24642	PGAM1
54287	EIF2AK2	24673	PPP2CB	24644	PGK1
54348	STK39	24675	PPP3CB	24655	PLCD1
56081	SCAF1	24681	PRKCG	24674	PPP3CA
57027	ADAM17	24686	PRNP	24680	PRKCA
58819	TXNRD1	24689	PRPS2	24706	RARB
59117	AGO2	24701	PYGM	24716	RET
59323	ERBB4	24708	RB1	24765	SCG2
60571	MYBBP1A	24718	RELN	24766	SCN2A
60664	PIK3R3	24750	RT1-N3	24770	CCL2
60668	AMPH	24763	ACSM3	24772	CXCL12
63994	ARHGAP17	24780	SLC4A2	24778	SLC2A1
64369	PLPP1	24785	SLC9A4	24787	SOD2
64467	ENTPD2	24786	SOD1	24791	SPARC
64630	SNAP23	24790	SP1	24803	VAMP2
65160	CLNS1A	24797	SST	24804	SYP
66018	PDGFD	24827	TGFA	24808	TACR3
66028	ARL6IP5	24837	TNNT2	24818	TCP1
78947	GCS1	24851	TPM1	24822	TMBIM6
78962	PER3	24852	TPM4	24831	THRB
79121	ARF6	24877	VSNL1	24832	THY1
79218	GNG5	24882	WNT3	24834	TK1
79248	ABCA2	24886	TBXAS1	24842	TP53
79255	ATF4	24890	ESR1	24849	TPI1
81632	ABAT	24907	DMD	24854	CLU
81655	DYNC1LI2	24913	PLA2G16	24874	VHL
81680	LIFR	24914	LOX	24884	YES1
81750	PROS1	24917	KPNB1	24887	BAX
81824	ARPC1A	24936	CD9	24915	PDLIM4
83466	CELSR3	24941	ATP7A	24922	GABRB3
83469	LRP4	24942	CHM	24923	STX1B
83501	CDH2	24947	GABRA3	24924	PTN
83532	VDAC3	24962	CTH	24943	PLP1
83629	SLC12A2	25019	XRCC6	24944	LAMP2
83689	CD164	25024	GIPR	24948	FMR1
83765	RTN4	25027	SLC16A1	24949	SYN1
84007	C3AR1	25035	CYB5R3	24954	INSR
84391	KIF2A	25056	RBP1	24957	GLUL
84485	CCS	25058	HK1	24968	PSMB8
84551	SLC7A8	25066	PVR	25012	SNAP25
85423	TFPT	25084	IL4R	25017	MYO5A
85432	DDX52	25095	AMPD3	25023	PRKCB
89783	LAPTM5	25112	GADD45A	25026	ADM
89828	CHL1	25122	SCNN1A	25033	SSTR1
113955	GPNMB	25125	STAT3	25037	MOBP
114489	DAG1	25133	PCDHB12	25045	DBI
114499	HDGF	25145	CD24	25049	ATXN1
114512	AATF	25151	IGF2R	25054	NTRK2
114764	MAPRE1	25153	MAS1	25059	HK2
116504	MPRIP	25162	SP4	25113	DDN
116557	FOXJ1	25176	SLC25A5	25121	PCSK2
116635	SCG3	25179	IDH3G	25123	TAGLN
116659	DYNC1I2	25183	GDI1	25150	FYN
116660	PTPRN	25186	EFNB1	25157	PLAGL1
117062	HMGA1	25216	SDC1	25163	CDKN2A
117089	BEX3	25227	ARSB	25164	CDKN2B
117249	DNAH3	25232	TYRO3	25165	ZFP386
117255	PTPN12	25233	AKT2	25177	FHL1
117268	KHDRBS1	25239	APOD	25181	BGN
117519	KEAP1	25246	BSG	25187	HTR2C
140568	CHST10	25257	GAMT	25202	GUCY1B3
171041	KLC1	25259	GENE-GP5	25203	CCNB1
171057	CBWD1	25261	ID1	25204	PCSK1
171119	DSCAM	25262	ITPR1	25229	CHRM1
171293	CTSD	25266	PDGFA	25230	ADD3
171361	EEF1A1	25274	TST	25248	CNR1
171411	TMEM176B	25275	CNP	25272	MAPK10
171456	NSA2	25281	NUP153	25277	MFGE8
171517	GPC2	25282	COX6A1	25285	IGFBP5
171563	NAV2	25288	ACSL1	25287	ACADL
171574	DNM3	25291	ANXA3	25293	AQP4
192109	POU3F3	25292	GENE-APOC1-2	25302	CHRNA7
246060	CDKN1C	25298	CCK	25306	CPD
246755	BCAS1	25301	CEBPG	25318	FNTA
252879	CDK11B	25307	CST3	25328	LAMP1
252941	HDGFRP3	25311	DCC	25347	RPL39
266601	TOMM20	25314	EMP1	25357	THRSP
266715	FZD3	25315	EPHX1	25372	GRK3
282840	ATF5	25319	FTH1	25387	ARRB1
286930	DLGAP4	25327	KCNC1	25390	ATP1B3
286932	VPS54	25332	MGMT	25398	CACNA1A
286972	PTAR1	25333	MGP	25399	CACNA2D1
287113	RNPS1	25337	NFYC	25400	CAMK2A
287249	CNOT6	25339	NPR3	25406	CD44
287278	CDKN2AIPNL	25344	PHB	25420	CRYAB
287380	DHRS7B	25348	RPS29	25433	HBEGF
287766	CEP95	25349	SCN2B	25438	ENO3
287982	ABCF3	25361	VCAM1	25446	FOSL2
288124	NECTIN3	25363	ACADVL	25450	GABRB1
288238	PIGP	25367	ADARB1	25451	GABRB2
288583	PLOD3	25368	ADK	25454	GFRA1
288595	NSUN5	25371	ADPRH	25466	IL1RAP
288620	CCT6A	25374	ALAD	25468	KCNA2
289312	ACBD3	25379	GENE-ANP32A-2	25469	KCNA4
289318	TMEM63A	25383	APOBEC1	25488	NDUFA5
289469	MRPS18C	25393	BCAN	25490	NEDD8
289491	MRPL1	25403	CAST	25491	NES
289822	CEP68	25404	CAV1	25498	NPM1
289855	CCDC85A	25409	CDH6	25508	PAM
289924	PSMD6	25413	CPT2	25518	PPIA
289993	CDKN3	25415	CRMP1	25524	PSAP
289997	DLGAP5	25416	DPYSL2	25528	SIRPA
290401	ESD	25417	DPYSL4	25537	ROCK2
291339	COMMD3	25418	DPYSL3	25538	RPS5
291604	DCP2	25425	CTSH	25545	SEPW1
291624	LARS	25439	F2R	25547	ST8SIA3
291942	SLC10A7	25445	FOSL1	25550	SLC1A1
291974	FAM65A	25456	GLRB	25555	SSTR4
292148	EIF3A	25458	GSS	25558	STXBP1
292263	FBXO5	25462	HSPE1	25573	UBE2I
292768	YIF1B	25464	ICAM1	25581	PSMC2
292935	HTATIP2	25467	IRS1	25585	ID3
293155	ANAPC15	25478	MAN2A1	25592	AGRN
293181	GALNT18	25485	MYO1D	25595	MAP2
293186	LYVE1	25489	NEDD4	25603	MARCKS
293410	SWAP70	25492	NFIA	25609	TUB
293448	UQCRC2	25494	NID1	25613	PTPRZ1
293504	QPRT	25499	NRDC	25617	HSPA5
293628	CHID1	25502	OAZ1	25620	CREM
293669	CD248	25514	LYPLA1	25621	CD81
293700	TRMT112	25515	PLK1	25622	PTPN11
293860	FLNA	25522	PRKCZ	25624	VAMP1
294274	RT1-DMA	25523	PRKG2	25648	SLC7A1
294291	RGD1564450	25526	PTGDS	25650	ATP1B1
294380	LRRTM3	25530	RAB12	25661	FN1
294854	DNAH5	25541	SCP2	25662	IGFBP2
295245	SLC50A1	25565	TLE4	25669	CPE
295428	METTL14	25567	TNR	25672	NR3C2
295690	DNAJC10	25569	TRH	25675	HMGCR
296913	LSM8	25570	TRHR	25678	DDR1
296969	SLC35B4	25574	UBTF	25686	GNAI1
297428	COPG1	25576	YWHAH	25696	VLDLR
297783	MYBL1	25577	YWHAQ	25697	CTSL
298062	PLPPR1	25578	YWHAZ	25706	CCKBR
298504	MFSD2A	25579	MAP3K12	25716	SYT1
298506	MYCL	25586	ALPL	25728	APOE
298557	PITHD1	25591	PARP1	25737	PCNA
298606	SLC25A34	25594	PPP1CB	25741	PFKL
298943	BCAP29	25597	RASA2	25742	S100B
299510	ZBTB39	25600	UTRN	25751	DNM2
299818	LLPH	25615	SDC2	26989	CADPS
299858	LRP1	25618	ACADSB	27139	RPS26
300092	NHP2L1	25619	PLAU	28298	RPL32
300147	SBF1	25625	TNFRSF1A	29138	BSN
300173	GXYLT1	25626	KRT8	29150	MATR3
300266	CBX5	25630	PKM	29154	CAPN2
300757	HEXA	25631	SMAD3	29156	CAPNS1
300838	TMOD3	25638	PDE4A	29186	CD63
300860	SENP6	25639	FKBP1A	29194	CHKA
300891	MORF4L1	25654	COL11A1	29200	INHBA
301020	SMARCC1	25666	DGKG	29205	SYNGR1
301038	UBP1	25676	RASA1	29211	SPTBN2
303238	CTC1	25677	MAK	29213	TUBB4A
303330	TMEM97	25679	ITPR3	29214	TUBB5
303372	NLE1	25689	HTR5A	29219	SNCA
303592	TLK2	25692	PLAT	29222	PTMA
303608	FTSJ3	25693	SLC18A1	29223	AK4
303882	TNK2	25701	MXI1	29236	RPSA
303905	PARP9	25705	ZEB1	29241	ADCY8
304336	RGD1566386	25707	CNTF	29257	RPL9
304469	RILPL1	25709	HMBS	29258	RPS7
304507	OAS1I	25717	TGFB3	29263	ACVR2A
304799	PPP1R15B	25718	IGF1R	29271	CFL1
304807	RABIF	25725	PRKAR1A	29282	RPL23
305453	CFAP99	25729	CCNE1	29283	RPL29
305457	LETM1	25739	PYGB	29285	RPS15
305633	ANTXR2	25745	MYH9L1	29287	GENE-RPS19-2
306013	LGI3	26295	OGT	29288	RPS3A
306487	MTUS1	26955	AFDN	29290	ADORA1
306587	TCTA	26962	RPL8	29292	FTL1
306734	RMI1	27150	KCNH3	29332	STMN1
306994	YAE1D1	29130	SYN3	29340	PRKCE
307403	CSF1R	29131	CARTPT	29344	ZFP36L1
307481	PCDH1	29140	SNN	29366	SERPINE2
307585	CABLES1	29144	CANX	29376	IRS2
307905	USP10	29145	CTXN1	29386	MECP2
308009	FAM45A	29157	CCNG2	29409	MAG
308335	U2AF2	29158	FBLN5	29424	HTT
308472	SUPT5H	29163	CDH9	29425	PSMB5
308843	TSKU	29175	CTSK	29431	PAK1
308864	FCHSD2	29179	SYN2	29433	PAK3
308998	ZFP629	29182	CDH22	29434	RASGRP1
309060	FAM53B	29202	EPHA6	29435	SSR4
309170	FAM89B	29210	EPHA3	29441	POR
309407	TRPM3	29218	RCN2	29456	MAP1B
309429	KANK1	29227	NFIB	29461	VGF
309757	SIRT1	29240	POLB	29476	GLG1
310097	SNX18	29246	STMN3	29480	RGS4
310324	DCUN1D1	29253	MAOA	29489	DYNC1H1
310392	SLC7A11	29256	OPRL1	29495	DLG4
310399	NAA15	29261	TYMS	29497	PTBP1
310508	B3GALNT1	29264	CLIP2	29507	COX7A2
310694	FCRL2	29272	DPP6	29517	SGK1
310746	AP4B1	29274	RNF4	29521	SCAMP1
310760	CTTNBP2NL	29276	CSRP1	29527	PTGS2
310909	RAP1GDS1	29278	LASP1	29540	HSD17B7
310926	LOC310926	29284	RPS14	29543	TIMP2
311163	CTNND1	29286	RPS17	29545	UCHL1
311403	MTFR1	29318	DDT	29546	HOMER1
311502	KIZ	29328	GPX4	29561	LSAMP
311616	GDAP1L1	29331	HAPLN1	29564	DYNC1I1
311797	FAM166A	29336	SIGMAR1	29565	EEF2
311802	SSNA1	29338	PRDX2	29598	ATP2B1
311840	URM1	29345	SERPINH1	29616	PTPRM
311866	LRSAM1	29357	SMAD2	29627	GRIA2
312132	TMEM106B	29360	SEPP1	29630	PSME1
312246	RGD1306271	29362	TEF	29635	TIMM44
312299	EZH2	29364	CD47	29644	PTPN5
312510	TIA1	29365	MPDZ	29645	PTPRJ
312647	ATG7	29381	ACVR1B	29662	GDI2
312689	M6PR	29382	CTBP1	29671	PSMA4
312720	AKAP3	29390	PTPMT1	29674	PSMA7
312812	EPS8	29392	BACE1	29677	PSMC3
312855	PPFIBP1	29413	ADRA1D	29681	C1QBP
313024	WASF2	29414	AKT3	29693	ATP2A2
313027	EYA3	29421	UROD	29704	PACSIN1
313058	ADGRB2	29428	CELF2	29705	GABRA1
313115	UFL1	29430	HAP1	29709	GABRG2
313255	WHRN	29437	ACTA1	29710	SCN8A
313323	PSIP1	29439	JTB	29714	PTPRN2
313591	THRAP3	29443	AHCY	29715	SLC8A1
313949	LDAH	29445	COX4I1	29721	HIVEP2
313961	SMC6	29448	RAB7A	29722	APBB1
313978	E2F6	29452	EPAS1	29752	FAU
314336	DDX41	29458	NEUROD1	29753	YWHAE
314949	RAD21	29463	PTP4A1	29757	ATP6V0A1
315174	SCUBE1	29464	SLC6A6	50522	UBC
315265	TWF1	29466	AES	50567	SLC3A2
315427	SESN3	29474	CORO1B	50592	GRIA1
315655	RDX	29477	MAPT	50599	KCNJ3
315744	ITGA11	29485	SLC7A3	50622	SLC23A2
315758	DPP8	29491	ITSN1	50655	ACO1
315970	CDV3	29501	SLC12A4	50659	NR2C2
316009	PLXNB1	29502	SLC20A2	50663	CALM2
316087	ZBTB47	29509	SLC22A6	50664	GNAO1
317183	PCDH19	29511	PADI2	50665	TMSB10
317241	GENE-RLIM	29516	PDE3B	50671	FASN
317517	PTCHD1	29524	LIMK2	50672	EDNRB
317578	SASH3	29525	PITPNA	50677	PTPRO
317612	HTATSF1	29528	VAMP3	50871	HPCAL1
353316	DFNA5	29533	PXMP2	50872	HPCAL4
359728	RAB40C	29539	ALDH2	54226	APP
360389	ZFP422	29541	NTHL1	54227	ARPC1B
360574	UTP6	29544	TSPYL1	54231	CAR2
360584	GGNBP2	29548	HOMER3	54234	CACNA1E
361028	MAPK1IP1L	29554	PDHA1	54237	CDK1
361029	KTN1	29558	FCGRT	54241	CLTC
361059	CCDC25	29560	HIF1A	54248	DGKB
361142	GALNTL6	29569	PCOLCE	54250	FGF2
361269	FAM208B	29580	FDFT1	54260	ITPKB
361377	PHKB	29582	MGAT3	54263	KCNN3
361607	EMSY	29591	TGFBR1	54278	NR4A2
361643	LCMT1	29592	BCAT1	54296	RGS7
361838	HNRNPH3	29599	ATP2B3	54301	SLC14A1
361871	RFESD	29600	ATP2B4	54320	PDPN
361927	FXR1	29603	BCKDK	54322	COX6C
361956	RSRC1	29610	TGFBR3	54349	AOX1
361967	PPID	29613	NTRK3	54702	EGLN3
362002	RNF115	29614	PSME2	56010	YWHAG
362166	PHF21A	29618	BTG1	56029	SRCIN1
362173	CAPRIN1	29622	RALGDS	56646	LGALS1
362273	CSE1L	29629	GRIA4	56768	PCLO
362479	TCEA1	29631	BET1	56785	RALGAPA1
362519	SMC2	29637	HMGCS1	56817	KCNIP2
362626	RSRP1	29640	DPM2	56827	CACNA1I
362634	C1QC	29643	SV2C	58827	MEST
362703	WDR43	29647	CASK	58835	PHGDH
362721	TSSC1	29648	NUDC	58840	MAPK6
362792	PLD4	29650	ADAM10	58853	NR4A3
362802	ATP6V1C2	29653	GPAM	58919	CCND1
362827	PIAS4	29659	P2RX4	58927	RPL36
362905	EMC2	29666	PSMB6	58935	GAS6
362919	RGD1564420	29667	SRSF5	58942	CACNB4
362979	PANX2	29669	PSMA2	58945	DYNLL1
363040	ST3GAL4	29670	PSMA3	58954	KLF6
363160	STT3B	29672	PSMA5	58961	AZIN1
363447	TSPAN7	29673	PSMA6	58968	ACAN
363457	COL4A5	29675	PSMB2	58974	GABARAP
363644	GLOD4	29676	PSMB3	58982	NCAN
363849	HIRA	29678	SART1	59073	LXN
365042	RAB32	29685	MCM6	59102	RPA2
365215	SMG9	29686	SCN1B	59106	LTBP2
365395	CLCF1	29699	PRKAR2A	59266	HCN4
365407	CPSF7	29702	EIF2AK3	59295	NUCB2
365668	SKIV2L2	29707	GABRA5	59312	SHANK3
366029	ZBTB6	29711	BCKDHB	59322	CNKSR2
366174	CATSPER2	29716	CACNA1D	60324	SYNPO
366214	NKX2-2	29717	CACNA1G	60355	NSF
366277	POLR3K	29719	KCNJ16	60374	LMNA
366352	MOB3B	29734	HSPA13	60381	TSN
366381	CDC26	29735	SLC16A7	60391	NRXN1
367021	FAM76B	29737	KCNAB1	60394	OLIG1
367145	CHST2	29740	ECI1	60416	PFKP
368070	PNN	29741	PIK3R2	60434	BCL2L2
368084	WBSCR22	29743	SLC25A1	60465	CTTN
407784	RNF5	29745	SEMA4F	60586	CLCN4
432392	FUT8	29748	PPP3R1	60587	DUSP4
497913	GJC2	50552	ZFP292	60630	UNC5B
497979	TMEM100	50557	PTEN	60666	GPD1
498736	TUBB2A	50558	NPEPPS	63836	ACTN4
498858	CCDC112	50560	IP6K1	63845	TMEFF1
498951	IL34	50561	RESP18	63868	HSPD1
499380	EMX2	50563	GJA5	63881	RAPGEF1
499636	RGD1563962	50564	GJD2	63885	PDE10A
499878	MFAP1A	50568	CSPG5	63912	FAM129A
499913	ABHD12	50594	NBL1	64053	DLG2
500069	CEP41	50646	PTK2B	64133	XYLT1
500280	LRRN1	50658	MAPK9	64156	UBA52
500536	HYI	50678	PDE3A	64160	BASP1
500929	TUBA1B	50681	ACOX1	64161	PI4KA
501558	MAP3K15	50685	MYL12B	64188	MAFG
548104	PCDHB17	50687	L1CAM	64194	INSIG1
554353	GPR34	50690	SLC6A8	64198	PMPCB
652928	RBM12	50693	ITIH3	64202	CALR
679565	LOC679565	50719	SLC7A5	64203	BCAT2
679934	BRK1	50993	RAB10	64205	RPLP0
680427	TBR1	53982	ZFP260	64298	RPL31
682999	AIDA	54133	PDLIM1	64301	SMN1
684233	RBM15	54238	CDKN2C	64302	RPL4
684327	LOC684327	54239	CHRNB2	64303	PFN1
685079	SYS1	54257	GRIK2	64307	RPL24
686087	LOC686087	54262	KCNN2	64315	CD151
688540	MAST3	54276	NEUROD2	64322	DAP
688583	LOC688583	54292	RGS12	64345	HIF3A
688637	LOC688637	54293	RGS3	64351	YKT6
689844	MAML2	54299	NCOR1	64363	ARAF
689852	PSMF1	54308	SLK	64367	PPIB
689986	LOC689986	54312	TIMM23	64370	METAP2
690214	PDF	54315	UCP2	64372	TIMM8B
690229	WDR74	54319	EZR	64373	RHOB
690865	PCDH15	54321	CNN3	64440	SYT4
691001	NDUFA3	54355	RASSF5	64457	NDRG4
691170	LOC691170	54398	PPT2	64469	SLC30A4
691657	CRIP1	54705	PDP1	64475	P4HA1
100158233	SLC35A2	56003	SEPT3	64510	RBM10
100310845	KDM6A	56084	HGS	64527	PDAP1
100312984	EIF2S3Y	56227	ESPN	64529	CTSB
100359484	ZFP628	56266	CYP4F1	64536	ESM1
100359861	SMIM15	56281	MRPL37	64551	SEPT7
100360508	LOC100360508	56759	RNASE4	64553	AKAP6
100362110	LOC100362110	56763	SREK1	64554	SLC7A2
100362255	ADGRV1	56819	EXTL3	64562	PRKAB2
100362819	LOC100362819	56820	RAMP3	64626	REM2
100363145	STAB1	57025	ADAM15	64636	NTSR2
100364265	LOC100364265	57033	ADAM22	64638	RPL28
100909455	LOC100909455	57341	PARVA	64640	RPL30
100909505	LOC100909505	58813	NT5E	64664	ARL3
100910729	ISLR2	58814	TMOD2	64667	SGTA
100910732	LOC100910732	58815	GLRX3	64678	TFRC
100910735	OAS1G	58817	SEC23A	64829	UNC13A
100910753	DNTTIP2	58821	ZRANB2	64832	CPLX1
100910957	LOC100910957	58823	NCKAP1	64862	MAP1LC3B
100911233	LOC100911233	58845	IGBP1	64865	PCDH8
100911516	LOC100911516	58857	VAPA	65028	DNAJA1
100911730	LOC100911730	58921	FOXM1	65043	RPL14
100911932	LOC100911932	58936	PLK3	65046	AP2S1
100912042	LOC100912042	58940	H2AFZ	65096	ADGRL1
100912052	LOC100912052	58946	ROBO1	65136	RPS8
100912235	MAST4	58948	DLG3	65139	RPS12
100912286	LENG9	58953	SULT4A1	65153	NCS1
100912498	LOC100912498	58960	MAP2K2	65162	DIO2
102548133	LOC102548133	58966	RAMP2	65164	HTRA1
102550530	LOC102550530	58970	DEGS1	65171	SCAMP5
102552805	LOC102552805	58971	FXYD1	65178	SNAP91
102553088	LOC102553088	58976	SLC30A1	65179	PPP5C
102555298	WDR90	59074	STX8	65196	B4GALT6
102556352	LOC102556352	59075	GRK5	65198	KCNH1
103689932	NEWGENE_621351	59076	GRK6	65218	AGAP2
103689951	LOC103689951	59101	P3H4	65262	ATP5A1
103689964	LOC103689964	59114	SLC9A3R1	65271	MGAT5
103690010	FIBCD1L1	59267	SYT7	66013	ARHGEF9
103694863	LOC103694863	59303	TMEM33	66022	KCNS2
103694866	LOC103694866	59317	EPB41L1	66030	SYNPR
103694873	LOC103694873	59318	NEGR1	66031	WDR7
103694877	LOC103694877	59324	KCNK1	78957	SHANK1
108348045	TMEM151A	60323	ARHGEF1	78959	AKR1A1
108348050	LOC108348050	60357	PROM1	79011	CAMKV
108348059	LOC108348059	60371	BIRC2	79114	FGFR1
108348067	LOC108348067	60379	COL5A3	79116	APEX1
108348073	EIF5	60421	PRMT1	79120	ARF4
108348136	LOC108348136	60423	SLC28A2	79125	ANXA6
108348142	LOC108348142	60427	KITLG	79130	DNAJC5
108348180	LOC108348180	60442	LIN7C	79212	SLC6A1
108352957	LOC108352957	60443	EPN2	79240	NR4A1
BGI_NOVEL_G000080	NA	60444	KCNT1	79250	ACO2
BGI_NOVEL_G000273	NA	60445	TSC1	79252	ADAMTS1
BGI_NOVEL_G001275	NA	60447	CLOCK	79431	BHLHE40
BGI_NOVEL_G000961	NA	60460	HSPA2	79449	RPL21
BGI_NOVEL_G000652	NA	60466	STX7	79559	ALCAM
BGI_NOVEL_G000569	NA	60568	SYT11	80841	FABP7
BGI_NOVEL_G000812	NA	63839	FHL2	80846	HNRNPL
BGI_NOVEL_G000636	NA	63840	PER2	80878	SLC16A3
BGI_NOVEL_G000272	NA	63843	P2RY4	81022	STXBP5
BGI_NOVEL_G001129	NA	63851	FGF14	81513	LIG1
BGI_NOVEL_G000556	NA	63864	HSD17B10	81517	MDK
BGI_NOVEL_G001021	NA	63879	XIAP	81521	MSN
BGI_NOVEL_G000521	NA	63886	ABCB9	81530	PDK2
BGI_NOVEL_G000132	NA	63938	HIBADH	81531	PFN2
BGI_NOVEL_G000100	NA	64001	CYB5A	81574	SCN1A
BGI_NOVEL_G000060	NA	64016	QTRT1	81635	ADAR
BGI_NOVEL_G001343	NA	64018	SLC33A1	81637	AP2A2
BGI_NOVEL_G000573	NA	64020	GPR85	81650	CSNK2B
BGI_NOVEL_G001137	NA	64021	GPR173	81651	CSPG4
BGI_NOVEL_G000901	NA	64030	KIT	81657	GABBR1
BGI_NOVEL_G000271	NA	64035	PYGL	81660	GATM
BGI_NOVEL_G000856	NA	64037	SLC22A4	81666	GNAQ
BGI_NOVEL_G001076	NA	64039	FBXL20	81683	MIF
BGI_NOVEL_G000735	NA	64040	ALDH9A1	81718	CDO1
BGI_NOVEL_G000223	NA	64041	BIRC5	81726	MVD
BGI_NOVEL_G000016	NA	64046	MRE11A	81727	MVK
BGI_NOVEL_G000711	NA	64088	SNX16	81729	RPL10A
BGI_NOVEL_G000258	NA	64152	CHP1	81734	NELL2
BGI_NOVEL_G000589	NA	64154	GOSR2	81745	PDPK1
BGI_NOVEL_G000957	NA	64155	SCN7A	81748	PLS3
BGI_NOVEL_G001182	NA	64158	TUBA1A	81763	RPL5
BGI_NOVEL_G001344	NA	64169	NECAB1	81764	RPL10
BGI_NOVEL_G000480	NA	64183	PDE4DIP	81765	RPL13
BGI_NOVEL_G001347	NA	64189	PAFAH1B2	81766	RPL18
BGI_NOVEL_G000598	NA	64191	DHCR7	81767	RPL19
BGI_NOVEL_G001098	NA	64201	SLC25A11	81768	RPL22
		64300	MTHFD1	81769	RPL36AL
		64304	ACADS	81770	RPL37
		64306	RPL27	81772	RPS9
		64310	ARF1	81773	RPS10
		64312	APLP2	81774	RPS11
		64353	PDLIM5	81775	RPS21
		64356	NRGN	81776	RPS24
		64358	KCNA6	81778	S100A10
		64360	MRPL23	81782	SOAT1
		64364	PLLP	81783	SSB
		64365	TCN2	81800	ST13
		64366	CALU	81807	TCEB2
		64387	CCDC80	81813	KLF10
		64390	PRPSAP1	81814	TMSB4X
		64391	DAPK3	81815	TPP2
		64392	ALDH1L1	81818	VIM
		64394	ZMAT3	81822	ACTB
		64441	HSF2	81826	SLC20A1
		64455	RASD1	81827	PSMC5
		64463	SURF1	83427	RACK1
		64468	HYAL2	83462	DYNLT1
		64471	PLEKHB1	83465	CELSR2
		64476	MFN2	83467	SLIT3
		64507	FMOD	83476	CYR61
		64512	FZD2	83498	HNRNPAB
		64515	CDC20	83503	POLR2F
		64516	VPS45	83512	FADS2
		64517	THOP1	83513	MMP24
		64523	TEP1	83515	PTBP3
		64526	ECH1	83526	ATRN
		64532	ADCY5	83531	VDAC2
		64538	ILKAP	83534	TPP1
		64539	NDUFV3	83537	SMPD2
		64555	SPEF2	83572	PAFAH1B1
		64619	ZFP238	83576	SORT1
		64622	ADNP	83578	PDXK
		64624	CUL5	83585	GDA
		64627	HIST1H4B	83589	APBA1
		64631	UBE2G1	83610	APBA2
		64632	EXOC7	83613	NEFL
		64635	SND1	83615	ATP6AP1
		64639	BAD	83619	NFE2L2
		64670	GABARAPL2	83620	CIT
		64681	MVP	83712	RBBP7
		64823	CSNK1G3	83722	PLK2
		64830	UNC13B	83731	KCNMA1
		64831	IREB2	83781	LGALS3
		65030	EPHX2	83782	NME2
		65033	STX12	83785	VEGFA
		65034	PDZD2	83789	RPS2
		65037	MERTK	83792	SCD2
		65040	DLGAP1	83801	PTMS
		65042	SFXN3	83807	YBX3
		65044	C1GALT1	83825	DCLK1
		65047	SLIT1	83834	NRN1
		65048	FAT2	84008	CNTNAP1
		65049	MEGF6	84022	GHSR
		65052	PIK3C3	84030	CHN1
		65137	RUVBL1	84032	COL3A1
		65138	ADRM1	84353	CTNNB1
		65152	PFKM	84355	ATOX1
		65155	ALAS1	84360	CLCN3
		65165	TMED2	84379	RAB6A
		65166	SEC11A	84390	HCN1
		65168	SCAMP2	84393	KIF4A
		65169	SCAMP3	84400	PRELP
		65170	SCAMP4	84407	CDH11
		65180	KCND2	84429	KCNK9
		65187	GABRQ	84469	MAGED1
		65195	KCND3	84480	BNIP3
		65201	CLIP1	84484	SLC4A4
		65208	DPYSL5	84486	SF3B1
		65274	NUP62	84487	SLC17A6
		65275	GPR27	84488	FGF13
		66012	GUCY1A2	84494	TRPC4
		78956	SCN9A	84509	RAN
		78961	GOLPH3	84550	SLC24A2
		78963	APAF1	84575	FADS1
		78968	SREBF1	84586	FGL2
		78969	TRIB1	84587	PLCL1
		78972	ZFP354C	84590	RAB27B
		78973	SENP2	84595	NUCB1
		78975	PRKAA2	84609	SEMA6B
		79032	MRS2	85238	SYNJ1
		79112	PIGM	85245	KPNA2
		79117	ARF5	85246	GAS7
		79124	ANXA4	85248	KIF3C
		79128	DAB2	85252	XPO1
		79208	EPHA5	85327	LIN7A
		79210	FSTL1	85493	ABCF1
		79215	MTPN	89784	IDI1
		79249	ABI1	89808	CX3CL1
		79251	ASPA	89812	PIP4K2B
		79426	ZFP36	89823	TRPC6
		79433	MYH10	89825	NAP1L1
		79434	RAB11B	89842	MBTPS1
		79462	TXN2	89843	CXADR
		79463	TIMM22	94173	IDH3B
		79563	GRPEL1	94193	MADD
		80773	CYB5B	94194	COX5B
		80843	SEC61A1	94201	CDK4
		80849	INPP4A	94271	ATP5J
		80850	GNG2	113893	SNCB
		80977	SYT13	113907	SBK1
		81002	TRIM23	113922	SEP15
		81005	NPTXR	113976	ACSL4
		81503	CXCL1	114028	CTNND2
		81507	BMPR1A	114100	SC5D
		81514	LRRN3	114101	CDS2
		81515	LYN	114118	GNG4
		81516	SMAD7	114202	MPP3
		81518	MEF2D	114244	HCN2
		81520	MARCKSL1	114483	CDK6
		81522	MTR	114486	BRAF
		81524	NF1X	114490	CITED2
		81527	NRP2	114494	CCNA2
		81529	PDE1A	114506	ANKH
		81636	ADCY2	114507	SLC5A3
		81647	ATF2	114517	ITGA6
		81654	DLAT	114588	CDH4
		81661	GMFB	114630	ATP5G3
		81663	GNA12	114635	TRAFD1
		81664	GNAI2	114637	HMGN2
		81667	GNB2	114709	IFITM2
		81672	GRM7	114858	SHC3
		81674	GTF2F2	114906	PKIA
		81679	JUP	115771	USP2
		81681	LSS	116456	DNAJC2
		81684	MIPEP	116470	STX1A
		81686	MMP2	116508	NRXN3
		81708	ALDH6A1	116510	TIMP1
		81717	CTBP2	116550	ATP5C1
		81728	NDUFV2	116551	PDK1
		81730	FEZ1	116554	MAPK8
		81732	ACTR3	116565	LRPAP1
		81733	NELL1	116597	OPCML
		81735	NEO1	116600	CACNB2
		81740	PCM1	116638	SLC17A7
		81741	CDK16	116640	TNC
		81744	PDE7A	116644	RTN1
		81747	PI4KB	116646	TPT1
		81755	RAB3B	116649	KCNJ4
		81756	RAB13	116655	HNRNPM
		81761	RNPEP	116657	CPLX2
		81762	ROCK1	116658	CNTN4
		81784	SSR3	116665	RERE
		81801	STC1	116667	MAP3K1
		81802	STX3	116671	CDK5R1
		81809	TGFB2	116681	DLGAP2
		81812	THRA	116690	NFASC
		81816	UBE2B	116697	PABPN1
		81817	USF2	116698	TRIM28
		81823	CIB1	117016	MARK1
		81829	MDH2	117035	SLC25A20
		81922	SH3GL1	117042	RPL6
		81925	CDS1	117043	RRAGB
		83470	BMP1	117053	RPS15A
		83499	PSMD4	117056	H3F3B
		83500	SLC22A8	117060	UBR5
		83510	LYPLA2	117096	NLGN2
		83514	TSC22D3	117106	SCARB2
		83522	ACOX3	117183	RGCC
		83525	OGFR	117242	TENM2
		83527	DBNL	117253	DNAH11
		83529	VDAC1	117258	CNTN1
		83571	CDKN1B	117262	PSMC4
		83583	RABAC1	117276	PFKFB3
		83584	CASP6	117280	HNRNPU
		83612	SLC32A1	117287	PARK7
		83614	PIAS3	117514	TXNIP
		83617	HIPK3	117520	OXR1
		83626	UGCG	117536	NSMF
		83633	GABBR2	117543	DECR1
		83688	TALDO1	117548	KIF1B
		83718	CLIC4	117556	SV2B
		83724	NCOA2	117559	SV2A
		83730	VAMP8	117596	ATP6V1B2
		83764	FLOT2	117955	SLC4A7
		83788	SEPT9	122799	RPS25
		83791	FDPS	124323	RPS23
		83799	DPP7	124440	RPL41
		83800	CLTA	140433	LAMA5
		83805	SRC	140547	ECHS1
		83809	NSFL1C	140585	RYK
		83817	ACHE	140590	BMPR2
		83823	GIPC1	140654	RPS3
		83828	GTF2A2	140661	RPLP1
		83830	GTF2A1	140662	RPLP2
		83838	LTBP3	140666	RCAN2
		83839	CALB1	140670	AP2B1
		84005	EIF2B2	140693	PLCD4
		84006	PRKCI	140734	DYNLL2
		84009	KALRN	140868	FABP5
		84013	HSD17B12	140931	HNRNPH1
		84016	GRIP1	140934	IKBKAP
		84018	SYNJ2	140937	HIGD1A
		84027	GSK3B	140940	ARF3
		84031	CHN2	140942	DDIT4
		84114	AGPS	140943	PPP4R1
		84347	CACNG2	140945	RTN3
		84354	SSBP3	154516	UGT1A7C
		84380	DHH	154968	MGEA5
		84382	TCF4	155423	ANXA7
		84392	KIF3A	161477	RPS13
		84394	DCX	170465	ACAA2
		84397	TNFAIP6	170496	LCN2
		84401	PUF60	170567	SLC38A1
		84408	CDH8	170632	FGF11
		84428	DCTN4	170714	DYNLRB1
		84431	ASAH1	170724	ANP32B
		84476	STRBP	170739	KCNH7
		84477	GAB2	170751	XPNPEP1
		84479	SYNRG	170821	ATXN10
		84481	ARID4B	170848	KCNQ2
		84482	FOXO1	170851	MAP2K1
		84490	FEN1	170917	CRY2
		84495	XRCC1	170922	ILK
		84497	DGAT1	170944	DKC1
		84556	RIMS1	171058	RAB3C
		84573	OTOF	171073	HDGFRP2
		84578	HDAC3	171093	SHANK2
		84583	RGS2	171100	ANGPTL2
		84584	NCOA3	171109	DUSP5
		84588	CLDN11	171113	BLCAP
		84596	SRM	171114	NDRG2
		84598	JAK1	171120	JMJD1C
		84599	TMED10	171140	CAMK2G
		84683	COX4I2	171152	TAF9B
		84685	PPP1R9A	171155	HADHB
		85239	MLYCD	171335	COX8A
		85242	POLA2	171347	MAT2A
		85251	COL18A1	171350	PABPC1
		85254	SLC44A1	171357	PTPRG
		85262	SLC25A27	171366	PPP4C
		85273	FBXO2	171374	ATP5B
		85275	MPP2	171393	CLSTN3
		85333	SLC25A4	171410	ACSBG1
		85382	NGB	171485	CD99L2
		85384	SOS2	171529	KIF2C
		85419	LYST	171548	DKK3
		85435	SMAD9	171562	ERO1A
		85472	POLG	171566	NME7
		85490	COL5A1	171572	TTL
		85491	VAMP7	191571	FAT3
		85492	PSMB7	191572	AHNAK
		85494	TPRA1	191595	SYT12
		89805	ANGPT2	192117	SYNGAP1
		89815	SYNGR2	192129	VMP1
		89816	PICALM	192152	TGOLN2
		89818	VAMP5	192172	MPST
		89819	BUD31	192178	TNRC6B
		89821	TRPC1	192179	GPM6B
		89829	SOCS3	192183	NECTIN1
		94167	PRDX6	192213	RASGRF1
		94170	ATP6V0E1	192247	SEZ6
		94172	SLC27A1	192255	UBB
		94196	RNF138	192262	C1S
		94197	RAB14	192277	STIP1
		94198	PSMB1	192361	PPP1R2
		94266	RPS27	192649	PROKR2
		94269	FEZ2	245960	ALG10
		113886	KIF1C	245965	ATP5D
		113906	HSPB8	245981	RPL15
		113927	CSNK1A1	246074	SCD
		113938	SNURF	246075	PRLHR
		113947	MAGED2	246116	PTPN4
		113958	MRPS7	246212	SIPA1L1
		113965	HADH	246244	TAX1BP1
		113975	POM121	246282	ZFP91
		113990	HMGN3	246302	PCYOX1
		114023	COPB1	246303	SERBP1
		114024	ACSL3	246304	CEP350
		114029	MEGF8	246307	ASRGL1
		114087	BANF1	246324	RAB31
		114096	IDH3A	246331	NRP1
		114113	PAFAH1B3	246332	UHMK1
		114114	DNM1L	252857	RAPGEF4
		114116	CDC42BPA	252919	SLC38A3
		114121	CCNL1	252928	TIMM13
		114122	VCAN	252939	GPR37L1
		114200	P3H1	252959	DNAH12
		114205	CRCP	257644	ZWINT
		114208	SKIL	257645	ITGB5
		114210	SPATA2	259218	RWDD1
		114216	S100A3	259225	PPP1R14B
		114247	SLFN4	259237	DOCK9
		114485	DMTF1	260326	ADGRG1
		114509	MAPK7	261737	SFXN5
		114511	EMB	266609	BLES03
		114513	RASGRF2	266611	PTPN9
		114514	CLASP2	266668	GRINA
		114515	LANCL1	266711	LZTS1
		114518	SLC7A10	266734	NPAS4
		114555	CASP4	266766	RCAN1
		114560	RAP2A	266777	NPTX1
		114562	CDC37	266976	RIMS4
		114589	CNTN5	282584	MTMR9
		114597	SUCLG1	282585	MRFAP1
		114612	DDX39B	282635	MBNL1
		114632	AIMP1	282712	SLC6A15
		114636	ZYX	282824	ELAVL3
		114766	PHB2	282837	FIBP
		114767	PTPRE	286906	PDIA6
		114850	WNT7A	286908	PDLIM7
		114851	CDKN1A	286923	DLGAP3
		114861	SCPEP1	286928	ABI2
		114862	CACNA1H	286937	PEX5L
		114901	SORBS2	287110	TBC1D24
		115769	TJP2	287151	METRN
		116455	ATP6V0A2	287170	SNRNP25
		116457	MAPK8IP1	287276	SAR1B
		116459	SERPINI1	287280	SKP1
		116464	NCOA6	287302	MRPL22
		116468	RFC2	287367	COPS3
		116477	WNK1	287375	FLII
		116478	KIDINS220	287417	RPL26
		116484	TXN1	287422	PER1
		116491	KCNK6	287436	EIF4A1
		116502	BAK1	287444	EIF5A
		116509	SLC6A9	287462	CAMTA2
		116545	POU6F1	287470	SDF2
		116548	PCSK5	287472	TLCD1
		116549	CSNK2A1	287537	ABR
		116552	PLOD1	287643	SPOP
		116561	CLTB	287645	SNF8
		116563	AP2M1	287659	SOCS7
		116590	MAPK1	287670	PSMD3
		116598	PDIA4	287706	KLHL11
		116636	EIF4EBP1	287711	COASY
		116639	CUX1	287731	LSM12
		116647	NLGN1	287765	DDX5
		116648	PHOX2A	287772	PSMD12
		116651	E2F5	287840	UBALD2
		116666	LMAN1	287876	ACTG1
		116668	MYT1L	287931	PPM1F
		116670	PPP1R12A	287984	PSMD2
		116679	CGRRF1	288041	PIGX
		116683	EFNA5	288058	HACD2
		116692	CYTH2	288080	STXBP5L
		116696	ST8SIA4	288105	ZBTB20
		116699	INPP4B	288109	SIDT1
		116721	ABCC5	288181	GPR15
		116724	EPB41L3	288236	PSMG1
		116741	PCDHA4	288269	RGD1306954
		116743	SH3GL2	288280	NCAM2
		116782	PCDHGC3	288305	CCT8
		116839	RIMS2	288444	HSPH1
		116967	MAGT1	288475	NPTX2
		116996	IL16	288516	EIF3B
		117021	NUP155	288525	DHRSX
		117028	BIN1	288532	MCM7
		117030	ERP29	288557	MOSPD3
		117038	MT3	288611	WBSCR17
		117039	GPS1	288671	ANAPC5
		117057	MYO1B	288691	KSR2
		117088	ADARB2	288701	SRSF9
		117092	SERPINB7	288740	ISCU
		117101	KCNC3	288744	RGD1306556
		117103	RAB8A	288770	NACA
		117105	KCNB2	288778	PA2G4
		117107	ZBTB7A	288785	BLOC1S1
		117108	B3GAT1	288916	GADD45GIP1
		117140	HIVEP1	288925	WDR83OS
		117152	CAND1	288978	LOC288978
		117251	DNAH9	288985	INSIG2
		117252	DNAH10	289084	RGD1309104
		117254	PRDX1	289095	NMNAT2
		117256	PPP2R2C	289168	KIFAP3
		117257	GPR176	289218	NDUFS2
		117263	PSMC1	289222	NIT1
		117265	PEX6	289276	ADSS
		117279	CFLAR	289335	SUSD4
		117281	PPP2R1A	289350	RAB3GAP2
		117282	HNRNPK	289372	SMYD2
		117284	LRRC7	289397	KIF21B
		117542	BAIAP2	289400	CAMSAP2
		117544	PPAT	289424	XPR1
		117560	KLF9	289486	FRAS1
		122772	RPS20	289584	USP46
		140447	SLC8A2	289606	GABRA2
		140591	PPFIA3	289615	ATP8A1
		140592	PPFIA4	289633	NWD2
		140608	ATP5I	289668	LAP3
		140610	BRINP1	289727	NAT8L
		140665	RAB3D	289786	NACAD
		140667	AP3M2	289809	PNO1
		140675	GABRA4	289994	CNIH1
		140694	DNM1	290029	PNP
		140722	CASKIN1	290212	EFS
		140724	CACNG3	290284	SAP18
		140808	MANEA	290408	SUGT1
		140898	ARHGEF5	290447	MYCBP2
		140915	SLCO3A1	290533	SLMAP
		140922	TXNL1	290541	ARHGEF3
		140923	BNIP3L	290553	MUSTN1
		140927	SELENBP1	290558	NT5DC2
		140932	BNIP1	290636	PGLS
		140933	TRPC5	290641	RPL18A
		140935	AFAP1	290669	GATAD2A
		155173	SDF4	290679	INTS10
		155205	SLC36A1	290692	KLHL2
		155696	DCBLD2	290794	TNKS
		155812	TRIM9	290868	QARS
		156826	EYA2	290963	NPEPO
		170546	RYR3	290986	AGTPBP1
		170577	MARK3	290994	LMAN2
		170587	CS	290995	PRELID1
		170630	FGF12	290999	HIGD2A
		170667	ATP6V0C	291006	DIRAS2
		170670	HADHA	291022	PTPDC1
		170673	PALM	291081	TUBB2B
		170837	SNRK	291129	NRSN1
		170842	TOB1	291234	MKI67
		170895	CETN3	291355	PRTFDC1
		170902	ZFP347	291403	ZADH2
		170910	MTDH	291423	SETBP1
		170911	PIK3CA	291434	RPL17
		170915	EP300	291445	MEGF10
		170946	MARF1	291450	ALDH7A1
		170955	ZFP483	291618	KCTD16
		171039	RPH3A	291637	PCDHGA5
		171046	TCF3	291670	CXXC5
		171047	DNPH1	291685	SRP19
		171053	PANK4	291699	STARD4
		171061	MRPL17	291736	RPRD1A
		171071	PPP1R15A	291848	MMP15
		171082	ATP5G2	291849	ZFP319
		171083	ITFG1	291885	MCM5
		171084	NAT8B	291963	TMEM208
		171087	MPC1	292017	HYDIN
		171090	GIOT1	292028	KARS
		171099	RASD2	292051	CMIP
		171116	OPA1	292072	APRT
		171128	GCHFR	292165	WDR63
		171133	GCSH	292597	TTYH1
		171136	CBLB	292673	ERCC1
		171137	KHSRP	292762	EIF3K
		171139	TIMM9	292778	POLR2I
		171147	SLC2A13	292804	GPI
		171163	SLC6A13	292814	GENE-PDCD5
		171164	GBP2	292831	POP4
		171287	EPHA7	292947	ARFGEF3
		171296	MYO9A	292964	RPL36A
		171305	CLK3	293017	BCLAF1
		171329	USP15	293019	ARRDC4
		171337	RAP1B	293024	AKAP13
		171365	SNRPB	293050	ABHD2
		171373	SLC12A5	293113	TMEM126A
		171379	SMARCA4	293142	SPCS2
		171381	PSD	293418	RPL27A
		171394	CLSTN2	293427	EIF3F
		171400	ELOVL5	293502	KIF22
		171407	GPRASP1	293508	PRKACB
		171413	SPATA6	293627	TSPAN4
		171432	TMEM14C	293671	SF3B2
		171437	DNTTIP1	293674	DRAP1
		171440	ABTB2	293692	EHD1
		171441	YIF1A	293719	UBXN1
		171445	AKR7A2	293725	EEF1G
		171447	ADGRL2	293735	BEST1
		171451	MARC2	293820	PSAT1
		171454	NACC1	293823	PRUNE2
		171455	EXOC2	293840	PNMA3
		171457	CEP170	293938	BLOC1S2
		171458	IPMK	293960	ZFAND5
		171492	MAP3K2	293967	SMC5
		171494	AP1G1	293991	NDUFB8
		171500	STAU2	294043	SORCS3
		171501	RNF38	294088	PANK1
		171522	CYP2D4	294239	DDAH2
		171525	POLK	294276	BRD2
		171552	PRPF18	294282	RPS18
		171553	A3GALT2	294292	NUDT3
		171569	SPON2	294320	GLO1
		191575	NME1	294375	REEP3
		192126	DAB2IP	294521	AK9
		192177	UNC13D	294643	LHFPL2
		192181	PODXL	294674	ENC1
		192235	HYOU1	294680	BTF3
		192241	ATP5O	294708	SGTB
		192246	PHF5A	294795	CAPSL
		192248	CDH13	294862	MARCH6
		192249	EHD3	294864	CCT5
		192252	DCTPP1	294917	TNIK
		192253	MYO16	294978	RGD1307100
		192256	PJA2	295230	CCT3
		192268	GLS2	295237	MSTO1
		192269	SUB1	295264	MLLT11
		192275	DAD1	295297	ETV3
		192350	CDK12	295342	RHOC
		192351	FBXO6	295395	RTCD1
		192352	SS18L1	295425	USP53
		192356	UNC50	295586	CLCN6
		192360	EML2	295607	PRPF40A
		192363	NOS1AP	295625	PKP4
		192645	WBP2	295645	SLC4A10
		192647	MFN1	295703	SERPING1
		207118	BOD1L1	295922	MTCH2
		207122	PKN2	295975	EIF3M
		207123	RGD621098	296072	SPRED1
		245709	EXOC8	296078	PAK6
		245903	MAGI3	296134	MRPS5
		245918	CGREF1	296182	TMX4
		245920	CXCL10	296199	SNX5
		245922	NUP58	296315	RGD1307752
		245924	SCAF4	296320	CTNNBL1
		245956	SCN3B	296344	MYBL2
		245958	ATP5E	296346	OSER1
		245959	SLC25A3	296596	RPL7A
		245966	TMEM150A	296709	RPL35
		245980	NR2F6	296710	ARPC5L
		245983	IL11RA1	296789	SEMA3E
		246046	LMBRD1	296973	BPGM
		246146	HSPBP1	296995	MRPS33
		246150	AKAP9	297093	CBX3
		246152	WDR44	297339	CAPG
		246174	FGD4	297381	WBP1
		246215	TPCN1	297388	BOLA3
		246216	PRPF19	297406	CCT7
		246266	ASPG	297408	ALMS1
		246279	ZFP180	297412	DUSP11
		246284	ATRX	297455	LSM3
		246294	OPTN	297508	NAMPT
		246295	CEP104	297594	CDCA3
		246298	RETSAT	297699	STRAP
		246310	ARFGAP1	297755	RPL7
		246333	PCSK1N	297885	ZBTB8OS
		246768	CBY1	297962	SRSF12
		246771	SLC25A25	298020	TMEM245
		252889	TMED7	298068	SEC61B
		252891	SRA1	298101	COL27A1
		252892	LGI1	298184	ZDHHC21
		252897	PCDHGA11	298185	FREM1
		252923	TSGA10	298199	PLIN2
		252929	CTSZ	298227	MTAP
		252934	COX5A	298309	LRRC42
		252958	PPP1R32	298425	EFCAB14
		257647	SLC35A4	298500	SMAP2
		257648	CACNA1B	298528	EPHA10
		257649	CENPF	298566	C1QA
		259229	PPM1G	298584	CAPZB
		259241	NR1D2	298594	RCC2
		259242	WIPF3	298609	EFHD2
		259248	SLC16A2	298700	EIF3G
		259269	ERC2	298771	PREPL
		259271	APTX	298859	DNAJC27
		259274	NMT1	298890	FAM49A
		259275	OSTF1	298908	KCNF1
		260321	FKBP4	298916	CPSF3
		260416	CARHSP1	298944	GPR22
		266600	CSDC2	299027	EIF2S3
		266606	TOR1A	299159	ATP6V1D
		266686	DHRS4	299261	MOAP1
		266687	SLC35E4	299285	CLMN
		266688	RAB8B	299310	NDUFB11
		266709	PKIG	299609	ABCA7
		266729	DAB1	299739	NDUFA12
		266758	SEC11C	299811	CPSF6
		266759	HSPA4	299825	GNS
		266760	NALCN	299828	ATP23
		266772	KLHL12	299850	DCTN2
		266774	ZFP597	299899	EIF3H
		266780	RIMBP2	299954	NDUFB9
		266792	ZSCAN26	300025	LY6H
		266806	ERC1	300033	EEF1D
		266998	SLC13A5	300052	VPS28
		280671	TXNDC9	300069	EIF3L
		282546	ARID1B	300079	RPL3
		282581	FZD6	300088	POLR3H
		282587	CTTNBP2	300128	CELSR1
		282834	CHMP3	300158	KIF21A
		282838	GM2A	300186	AMIGO2
		282843	SORBS3	300231	DIP2B
		282845	RNF34	300445	PRKCSH
		286761	VCPIP1	300455	BMPER
		286895	BRINP2	300521	TBRG1
		286898	NPC2	300644	GRAMD1B
		286900	VIMP	300666	C2CD2L
		286901	BRINP3	300689	REXO2
		286904	CYP4F4	300759	PARP6
		286905	CYP4F5	300857	TMEM30A
		286917	PHAX	300901	PLOD2
		286918	MX2	301011	UQCRC1
		286931	UNC13C	301240	MRPL2
		286936	PCYT1B	301249	MRPS18A
		286939	CLMP	301252	HSP90AB1
		286970	ABCA5	301253	TMEM151B
		286971	FUT11	301337	PLEKHB2
		286973	ELAVL2	301351	RGD1310819
		286978	TMSBL1	301361	LONRF2
		286988	PNRC1	301511	ARPC2
		286990	TOX4	301512	AAMP
		286993	TAOK1	301529	DNPEP
		286996	ZFP689	301575	ITM2C
		286998	ZFAND4	301622	DTYMK
		287001	OLR287	302247	RGD1304704
		287042	NUBP1	302422	PDZD11
		287044	CLEC16A	302526	ATP6AP2
		287054	METTL22	302656	FRMPD4
		287061	ROGDI	302705	MBTPS2
		287063	NMRAL1	302822	IGSF1
		287094	ZFP213	302863	SLC9A6
		287101	PKMYT1	302920	RBFOX1
		287115	PGP	302941	UBALD1
		287125	NUBP2	302969	SRRM2
		287126	MRPS34	302973	ABCA3
		287127	CRAMP1	302975	SYNGR3
		287134	GNPTG	302993	SOX8
		287146	CHTF18	303008	RHBDF1
		287155	STUB1	303010	CPEB4
		287177	ERGIC1	303073	CYFIP2
		287191	RARS	303132	AFF4
		287269	CLK4	303188	RAI1
		287273	NHP2	303200	MAP2K3
		287275	SEC24A	303201	USP22
		287299	MFAP3	303260	SPAG7
		287371	DRC3	303280	RGD1307929
		287383	B9D1	303285	TRAF4
		287398	MAP2K4	303300	CLUH
		287420	PFAS	303311	RTN4RL1
		287424	ALOXE3	303336	WSB1
		287427	TRAPPC1	303337	RAB11FIP4
		287429	NAA38	303554	NBR1
		287437	TNFSF13	303599	TANC2
		287441	ZBTB4	303605	STRADA
		287451	SLC16A13	303689	UBE2O
		287453	RNASEK	303774	TNRC6C
		287456	MED11	303831	EIF4A2
		287467	PITPNM3	303836	BCL6
		287474	TXNDC17	303919	LRRC58
		287476	ZZEF1	304005	NFKBIZ
		287477	EMC6	304019	TBC1D23
		287521	MNT	304103	OLIG2
		287523	DPH1	304150	USP25
		287524	RPA1	304244	FRY
		287530	PRPF8	304280	TMEM130
		287544	POLDIP2	304286	LMTK2
		287545	SARM1	304301	MMD2
		287552	BLMH	304315	TTYH3
		287561	CCL7	304330	COX19
		287598	SKA2	304343	COPS6
		287606	SEPT4	304375	AGFG2
		287609	TSPOAP1	304470	SBNO1
		287615	VEZF1	304488	PPTC7
		287633	LRRC59	304554	SEZ6L
		287635	MRPL27	304763	R3HDM1
		287637	SAMD14	304813	PPP1R12B
		287642	SLC35B1	304833	TROVE2
		287656	MRPL45	304900	ASTN1
		287703	EIF1	304983	TAGLN2
		287709	RAB5C	305142	ABCG3L3
		287710	PTRF	305164	WDFY3
		287719	IFI35	305166	GPAT3
		287722	TMEM106A	305178	HNRNPDL
		287796	SLC39A11	305302	RASL11B
		287822	HID1	305332	LIMCH1
		287828	HN1	305351	KLHL5
		287830	NUP85	305475	OSBP2
		287835	GALK1	305505	CCM2
		287871	RPTOR	305509	ADCY1
		287873	CHMP6	305539	SPRED2
		287884	SECTM1B	305540	SLC1A4
		287930	TOP3B	305614	SPTBN1
		287942	CRKL	305624	PCGF3
		287961	CDC45	305684	SAMD8
		287962	MRPL40	305710	NEK10
		287979	PARL	305940	SACS
		287983	ALG3	305963	PINX1
		287986	EIF4G1	306022	FNDC3A
		287989	EPHB3	306055	PCDH17
		288010	LPP	306147	SLITRK1
		288022	CCDC50	306152	SLITRK5
		288028	TMEM44	306183	FARP1
		288042	FBXO45	306204	FLNB
		288051	UMPS	306349	TMEM59L
		288057	MYLK	306380	PSD3
		288064	KPNA1	306404	SPOCK3
		288088	NDUFB4	306417	SH3RF1
		288093	ARHGAP31	306424	MFAP3L
		288161	B3GALT5	306439	GPM6A
		288167	SENP7	306527	DUSP26
		288174	NIT2	306564	HTRA4
		288182	CLDND1	306600	ATP11A
		288233	WRB	306617	KBTBD11
		288259	GART	306759	SPOCK1
		288308	LTN1	306764	NSD1
		288333	GBE1	306768	NOP16
		288354	ZFP654	306811	WNK2
		288371	MCOLN1	306842	GFOD1
		288414	RFC3	306844	PHACTR1
		288478	RSPH10B	306934	FAM65B
		288479	PMS2	307067	DIP2C
		288480	AIMP2	307189	NEBL
		288486	ZFP12	307206	NETO1
		288498	WIPI2	307270	ME2
		288515	MICALL2	307348	SPIRE1
		288533	TAF6	307351	TUBB6
		288545	RGD1305455	307380	PIEZO2
		288564	POP7	307382	NAPG
		288584	FIS1	307395	ABLIM3
		288588	POLR2J	307429	DMXL1
		288591	TMEM120A	307459	ARHGAP26
		288615	SBDS	307505	CTNNA1
		288616	TMEM248	307548	DTNA
		288621	MRPS17	307594	MIB1
		288659	VPS37B	307779	RBMXRTL
		288666	VPS29	307820	NFAT5
		288704	RGD1311899	307845	MTSS1L
		288707	GLTP	307893	GAN
		288719	TPST2	307907	RGD1304884
		288743	SGSM1	307913	GSE1
		288753	DIABLO	307917	KLHDC4
		288762	MTM1	307926	CCSAP
		288772	SPRYD4	307989	ABLIM1
		288908	CC2D1A	307992	ATRNL1
		288912	MRI1	308134	TMEM35
		288913	LOC288913	308178	GENE-VPS37C-2
		288914	TRMT1	308384	SAE1
		288917	FARSA	308666	CYFIP1
		288919	ASNA1	308669	HERC2
		288920	RGD1564093	308831	TENM4
		288993	SLC35F5	308959	USP31
		289014	MAPKAPK2	309069	EDRF1
		289020	LRRN2	309081	DOCK1
		289051	DENND1B	309111	SLC25A22
		289052	ZBTB41	309126	TNPO1
		289081	COLGALT2	309157	PELI3
		289083	TSEN15	309172	FRMD8
		289085	EDEM3	309176	MRPL49
		289089	IVNS1ABP	309262	NSDHL
		289143	MRPS14	309280	PLXNA3
		289152	ANKRD45	309376	ZFYVE27
		289175	SLC19A2	309440	MRPL43
		289181	DCAF6	309513	PPP1R3C
		289217	SDHC	309586	TRIM26
		289233	PEX19	309628	WDR46
		289278	COX20	309629	PFDN6
		289324	CNIH4	309828	TSPYL4
		289342	RPS6KC1	309891	SEPT10
		289344	HHAT	309957	MEF2A
		289380	NENF	310190	FAM105A
		289392	PLXNA2	310207	SEMA5A
		289437	GLMN	310258	PHC3
		289456	HSD17B11	310306	USP13
		289500	CCNI	310506	PPM1L
		289501	SOWAHB	310544	MAP9
		289508	RCHY1	310638	ASH1L
		289521	ANKRD17	310667	CERS2
		289560	IGFBP7	310756	MOV10
		289568	RGD1311575	310960	USP33
		289595	NFXL1	311024	KIF5C
		289603	COMMD8	311093	CSRNP3
		289608	GNPDA2	311115	UBR3
		289657	TBC1D19	311137	ZFP385B
		289711	EVC2	311169	RTN4RL2
		289712	EVC	311224	TTC17
		289728	RGD1560394	311236	LRRC4C
		289734	SMTN	311324	DISP2
		289758	POLD2	311325	KNSTRN
		289810	C1D	311336	NUSAP1
		289820	ACTR2	311359	HYPK
		289827	UGP2	311483	RRBP1
		289831	COMMD1	311486	DZANK1
		289859	CFAP36	311567	ITCH
		289883	TMED5	311569	ACSS2
		289904	MSS51	311865	PTGES2
		290046	HNRNPC	311910	ZBTB26
		290214	CMTM5	312192	AHCYL2
		290229	TSSK4	312213	PLXNA4
		290234	DHRS1	312248	UBN2
		290279	EEF1AKMT1	312251	LUC7L2
		290300	TNFRSF19	312270	RGD1563986
		290348	SYNB	312440	KDM3A
		290356	PHYHIP	312444	IMMT
		290501	TMTC4	312495	CYP26B1
		290537	APPL1	312504	FBXO41
		290555	SPCS1	312538	MCM2
		290577	WAPL	312563	PRICKLE2
		290615	RGD1311847	312694	NECAP1
		290626	HAUS8	312703	PEX5
		290627	USE1	312754	PPP2R5A
		290631	BABAM1	312790	GPRC5A
		290632	MRPL34	312828	ETNK1
		290635	MVB12A	312952	IMPAD1
		290642	CCDC124	312974	CHD7
		290644	IFI30	312981	ASPH
		290645	MPV17L2	313035	DNAJC8
		290647	LSM4	313038	PHC2
		290648	PGPEP1	313057	SERINC2
		290652	FKBP8	313241	MCART1
		290658	CERS1	313244	FRMPD1
		290659	COPE	313270	MEGF9
		290660	DDX49	313278	PTPRD
		290668	MAU2	313409	DNAJC6
		290673	ATP13A1	313413	SGIP1
		290705	NEK1	313436	ZCCHC12
		290706	HPF1	313438	DOCK11
		290746	TRAPPC11	313495	CAR9
		290802	UBXN8	313519	GPBP1L1
		290803	TEX15	313524	ZSWIM5
		290823	ERLIN2	313554	FOXJ3
		290831	WHSC1L1	313593	AGO3
		290834	ADAM9	313658	UBR4
		290843	GPAT4	313785	ICAM5
		290875	CDC16	313825	VPS13D
		290877	TMEM255B	313876	BIRC6
		290907	LIG4	313928	EFR3B
		290939	MED10	314164	LRFN5
		290985	ISCA1	314275	SLC39A9
		291019	FAM120A	314288	PCNX1
		291031	FAM8A1	314322	FOS
		291034	MCUR1	314478	AHNAK2
		291044	NEDD9	314641	PIP5K1C
		291071	RPP40	314647	CELF5
		291075	ECI2	314814	NAV3
		291078	PRPF4B	314824	OSBPL8
		291095	GMDS	314836	ZFC3H1
		291133	ALDH5A1	314897	PPM1H
		291137	GMNN	314906	KIF5A
		291171	TRIM27	314988	ZHX2
		291182	STARD3NL	315036	VPS13B
		291209	HECW1	315069	FAM135B
		291211	GGPS1	315093	MAF1
		291212	B3GALNT2	315133	DDX17
		291259	ZMYND11	315134	JOSD1
		291314	SEPHS1	315215	MLC1
		291324	TRDMT1	315259	PRICKLE1
		291352	GPR158	315311	SLC4A8
		291356	ETL4	315496	DPY19L1
		291394	CNDP2	315510	IGSF9B
		291406	ZFP516	315606	KMT2A
		291409	ZFP236	315608	UBE4A
		291439	MBD1	315615	DSCAML1
		291440	CXXC1	315651	RGD1562811
		291463	PPIC	315673	TNFAIP8L3
		291526	POLI	315676	DMXL2
		291534	RNMT	315691	LINGO1
		291553	NEDD4L	315745	FEM1B
		291580	RGD1312005	315756	DENND4A
		291609	NDFIP1	315771	HERC1
		291655	PCDHB4	315789	FAM81A
		291660	NDUFA2	315840	MYO6
		291671	HSPA9	315879	ADAMTS7
		291677	DNAJC18	315903	U2SURP
		291709	SLC25A46	315911	RNF128
		291713	RIT2	315916	FRMPD3
		291733	SLC39A6	315989	MANF
		291750	TRAPPC8	315992	DOCK3
		291760	DSC2	316021	EPM2AIP1
		291793	ABHD3	316022	TRANK1
		291841	CNOT1	316229	TTBK1
		291853	DRC7	316241	NFKBIE
		291874	NUP93	316249	ENPP5
		291948	PGRMC1	316395	HECW2
		291964	FHOD1	316400	PGAP1
		291969	ATP6V0D1	316415	FAM126B
		291981	NUTF2	316516	TMBIM1
		291983	PSMB10	316531	TUBA4A
		291996	NOB1	316561	SPHKAP
		291999	WWP2	316628	ASB1
		292027	CFDP1	316982	RGD1309621
		292044	CDYL2	317170	SLC9A7
		292058	GINS2	317204	PCDH11X
		292071	CDT1	317259	NONO
		292074	TRAPPC2L	317335	DDX3X
		292087	URB2	317343	MED14
		292095	TTC13	317366	PIM2
		292098	PGBD5	317370	WDR13
		292139	SHTN1	317395	SPIN2A
		292160	ZNHIT6	317420	WNK3
		292306	RNASET2	317508	MAP7D2
		292406	THBS2	317576	OCRL
		292462	LRP11	317646	RPL13A
		292486	AIG1	338474	TMEM132A
		292534	TSEN34	353227	ZBTB16
		292536	PRPF31	360161	NEK6
		292569	ZFP444	360272	SLIT2
		292588	UBE2S	360406	PTPRF
		292624	GLTSCR2	360465	ERCC4L1
		292657	SLC1A5	360511	PANK3
		292696	CLPTM1	360526	P4HA2
		292721	ERF	360559	FAM64A
		292724	CCDC97	360572	RPL23A
		292729	SNRPA	360573	GENE-KSR1
		292732	NUMBL	360593	PPM1E
		292747	FBL	360635	ETV4
		292758	MRPS12	360636	SLC25A39
		292766	PSMD8	360638	ADAM11
		292771	SIPA1L3	360652	SDK2
		292777	TBCB	360702	TTC3
		292780	ALKBH6	360726	FYTTD1
		292792	TMEM147	360739	RANBP1
		292808	PEPD	360747	SPAG6
		292811	CEP89	360785	AP1S1
		292820	ZFP536	360804	CDK2AP1
		292845	ETFB	360823	ANKRD13A
		292876	JOSD2	360848	SHISA4
		292886	TBC1D17	360857	RGS16
		292887	AKT1S1	360863	SUCO
		292888	PTOV1	360867	CCDC181
		292889	MED25	360917	CNOT6L
		292907	RUVBL2	360949	CPEB2
		292949	PERP	360961	MXD4
		292994	TJP1	360990	USP34
		292999	CHSY1	361015	ATXN7
		293049	RLBP1	361032	RGD1310110
		293054	MRPL46	361063	ENTPD4
		293056	CPEB1	361128	NR2C2AP
		293061	SAXO2	361135	MARCH1
		293098	TMEM135	361217	GENE-SPIN1
		293112	CREBZF	361256	SVIL
		293130	NDUFC2	361266	AKR1C12
		293149	MRPL48	361273	SEC61A2
		293160	RGD1311703	361351	HDHD2
		293165	SOX6	361385	NDUFB7
		293173	FAR1	361422	COTL1
		293345	TAF10	361433	CPNE7
		293449	VWA3A	361466	TPPP
		293453	NDUFAB1	361495	USP29
		293481	TUFM	361515	PNMAL1
		293484	EIF3C	361526	SERTAD1
		293500	PAGR1	361527	PLD3
		293524	BAG3	361545	RBM42
		293526	ATE1	361613	PPME1
		293528	NSMCE4A	361614	FAM168A
		293546	GPRC5B	361625	NRIP3
		293551	ARL6IP1	361626	TMEM41B
		293561	RNF152	361628	EIF4G2
		293621	HRAS	361645	NSMCE1
		293623	RASSF7	361676	PNPLA2
		293631	BRSK2	361677	TOLLIP
		293645	PPFIA1	361684	NAP1L4
		293652	NDUFS8	361688	KMT5B
		293653	ACY3	361700	KDM2A
		293655	NDUFV1	361705	CNIH2
		293660	RHOD	361708	SNX32
		293663	RBM4	361715	RPS6KA4
		293665	ZDHHC24	361746	RFX3
		293666	MRPL11	361749	IL33
		293667	B4GAT1	361805	UQCC2
		293668	BRMS1	361807	LEMD2
		293673	EIF1AD	361814	SRSF3
		293684	SCYL1	361816	ZFAND3
		293694	MAP4K2	361825	SMARCB1
		293702	FKBP2	361833	ANK3
		293703	NUDT22	361840	SPOCK2
		293705	OTUB1	361923	RPL22L1
		293721	GANAB	361929	ATP11B
		293722	B3GAT3	361943	PCDH10
		293849	ZFP275	361959	KPNA4
		293852	BCAP31	361970	TRIM2
		293863	LAGE3	361991	S100A16
		293886	CDC37L1	362003	GPR89B
		293888	PLGRKT	362036	ANK2
		293935	PRRG3	362040	OSTC
		294010	ACTR1A	362041	RPL34
		294079	MARCH5	362049	UNC5C
		294103	PAPSS2	362081	FBXW5
		294230	MRPS18B	362102	PTPA
		294235	IER3	362115	FAM129B
		294250	PRRC2A	362152	HNRNPA3
		294255	SLC44A4	362156	ZDHHC5
		294258	NELFE	362160	CELF1
		294281	SLC39A7	362196	CHAC1
		294283	RGL2	362197	MAPKBP1
		294286	KIFC1	362246	TP53INP2
		294288	CUTA	362256	SNHG11
		294311	RGD735065	362263	PTPRT
		294313	MTCH1	362264	SRSF6
		294331	UBE2G2	362300	AGAP3
		294335	SUSD2	362342	HIPK2
		294339	MCM3AP	362353	TCAF1
		294362	CISD1	362361	HNRNPA2B1
		294385	SUPV3L1	362384	REEP1
		294421	SERINC1	362391	MXD1
		294429	RANBP2	362434	LPCAT3
		294504	PPA1	362436	GPR162
		294513	DNAJB12	362477	RGS20
		294515	FOXO3	362513	SHB
		294557	SH3RF3	362520	FKTN
		294595	TTC37	362559	ZYG11B
		294606	FAM172A	362587	MACF1
		294672	GFM2	362590	INPP5B
		294715	RGS7BP	362624	SEPN1
		294734	GPBP1	362631	RPL11
		294744	GPX8	362645	ATP13A2
		294774	TTC33	362683	HEATR5B
		294787	NIPBL	362713	SELI
		294883	RALYL	362720	RRM2
		294912	SEC62	362731	SNX13
		294930	NCEH1	362750	ATL1
		294961	KCNMB2	362790	INF2
		294964	NDUFB5	362799	RAPGEF5
		294988	ANKRD50	362810	COQ10A
		295051	ALG5	362811	ANKRD52
		295061	TM4SF1	362813	NABP2
		295062	WWTR1	362819	SARNP
		295213	S100A13	362826	ATCAY
		295214	S100A1	362831	DOT1L
		295228	GPATCH4	362836	DAZAP1
		295231	GLMP	362849	MARCH2
		295234	LAMTOR2	362855	RTCB
		295235	SSR2	362859	CKAP4
		295238	DAP3	362861	SLC41A2
		295243	KRTCAP2	362862	HSP90B1
		295252	UBE2Q1	362873	PLXNC1
		295270	SF3B4	362876	PPFIA2
		295293	PEAR1	362894	R3HDM2
		295305	ACP6	362897	UQCRB
		295319	MAN1A2	362931	ADGRB1
		295322	VTCN1	362950	RBFOX2
		295325	IGSF3	362971	MPPED1
		295334	BCAS2	362973	PARVB
		295347	RAP1A	363005	PCBP2
		295357	LAMTOR5	363006	TARBP2
		295365	AMIGO1	363028	SPC24
		295378	VAV3	363056	RNF214
		295384	PRMT6	363058	CADM1
		295401	PLPPR4	363081	IGDCC4
		295443	PAPSS1	363085	CAR12
		295446	TBCK	363089	FAM63B
		295458	BDH2	363113	SYNCRIP
		295475	NEUROG2	363123	RAB6B
		295528	ERICH3	363133	PCBP4
		295543	PIGK	363144	CDHR4
		295549	DNAJB4	363153	ARPP21
		295568	HLTF	363188	UBR2
		295596	ORC4	363212	BEND6
		295602	RIF1	363228	TMEFF2
		295647	GCA	363241	EEF1B2
		295661	SPC25	363247	XRCC5
		295707	TNKS1BP1	363254	ATG9A
		295923	NDUFS3	363278	ATG16L1
		295928	SLC39A13	363288	KIF1A
		295934	CHST1	363412	ZFP609
		295956	COMMD9	363443	NDP
		296099	TP53BP1	363445	USP9X
		296115	SECISBP2L	363455	CHRDL1
		296121	USP8	363462	GEMIN8
		296126	SNRNP200	363474	APOO
		296128	STARD7	363513	IDS
		296147	CHCHD5	363518	NAA10
		296162	DDRGK1	363519	HCFC1
		296211	RALGAPA2	363544	CLUAP1
		296219	NXT1	363599	TNIP1
		296259	ACSS1	363614	NATD1
		296278	PDRG1	363781	PLCXD2
		296281	PLAGL2	363782	CFAP44
		296293	CBFA2T2	363836	UBE2L3
		296301	RALY	363854	ELAVL1
		296302	EIF2S2	363985	SLC41A1
		296306	ERGIC3	364033	VAMP4
		296311	CNBD2	364052	PEA15
		296313	MYL9	364208	CNRIP1
		296360	PIGT	364475	DZIP1
		296368	UBE2C	364634	CSMD1
		296370	CTSA	364681	RNF144B
		296371	PLTP	364712	SOX4
		296372	NCOA5	364788	ARL5B
		296380	ARFGEF2	365352	MICAL2
		296384	ZNFX1	365603	BVES
		296390	UBE2V1	365627	MBLAC2
		296462	MTG2	365703	ZFR
		296467	YTHDF1	365748	BHLHE22
		296480	TPD52L2	365872	APH1A
		296512	FMN1	365877	HIST2H2AA3
		296532	SPOPL	365895	HIPK1
		296545	C8G	365984	ST6GALNAC5
		296551	MRPL41	366035	WDR38
		296554	TUBB4B	366124	AGBL2
		296558	ANAPC2	366140	FJX1
		296560	UAP1L1	366489	SH2D5
		296570	EDF1	366602	TSPAN13
		296571	PHPT1	366608	DOCK4
		296580	CAMSAP1	366734	BAG5
		296587	DNLZ	366995	TBCA
		296599	CACFD1	367085	ARHGAP20
		296624	DOLPP1	367160	CPNE4
		296627	ASB6	367252	MGAT4A
		296637	PRRC2B	367314	LRRFIP1
		296653	PHF19	367562	GAA
		296654	GSN	368088	DGKD
		296655	STOM	369016	MYADM
		296658	NDUFA8	373544	ERMP1
		296732	SMARCD3	399684	VKORC1L1
		296753	SRPK2	404280	MID1IP1
		296851	PON2	404781	IQSEC3
		296866	GPR165	406864	CLIC1
		296883	RPA3	444984	DNMT3A
		296884	GLCCI1	494125	RCN3
		296959	CPA2	494223	FBXL16
		296966	CHCHD3	497198	IMPACT
		296981	ATP6V0A4	497770	SCN3A
		296988	MKRN1	497815	NRCAM
		297096	SNX10	497876	MRPL28
		297109	MTURN	497900	RMND5B
		297123	FKBP9	497902	UQCRQ
		297334	MRPL35	497926	SHISA6
		297336	USP39	498003	DUSP3
		297357	CTNNA2	498008	HEXIM1
		297372	MRPL19	498024	KCTD2
		297383	RTKN	498030	ANAPC11
		297415	FAM136A	498072	HMGB2L1
		297417	GFPT1	498107	RGD1562339
		297433	PODXL2	498109	POLR2H
		297459	MRPS25	498160	ZKSCAN1
		297498	CRBN	498188	RGD1562310
		297504	EDEM1	498256	IER5
		297514	SETD5	498353	SCFD2
		297518	ARPC4	498545	TSC22D1
		297522	SEC13	498549	AKAP11
		297554	CSGALNACT2	498599	SLC35E1
		297595	P3H3	498727	NOL7
		297601	MRPL51	498902	CMTM4
		297604	LTBR	498909	COQ9
		297695	WBP11	499010	SYNE1
		297727	MRPS35	499016	TULP4
		297748	JPH1	499022	QK
		297797	ATP6V1H	499088	DACT3
		297801	XKR4	499335	FXN
		297804	PLAG1	499425	ZFP365
		297822	TP53INP1	499442	CCDC138
		297824	DPY19L4	499443	LIMS1
		297865	DSEL	499587	SLC7A14
		297867	ARID1A	499593	SOX2
		297879	ZFP362	499615	LHFP
		297900	PEF1	499624	TSC22D2
		297902	GEM	499702	SYNPO2
		297930	WWP1	499762	MED22
		297942	PNISR	499782	RPL12
		297952	GPR63	499836	RGD1563263
		297960	RRAGD	499877	UBR1
		297990	NDUFB6	499903	NAPB
		297998	NUDT2	500040	TES
		298002	RPP25L	500066	STRIP2
		298012	RAD23B	500102	FAM131B
		298018	FAM206A	500244	AAK1
		298024	AKAP2	500252	H1FX
		298033	SNX30	500368	FAR2
		298069	COL15A1	500390	RGD1564053
		298071	NANS	500393	RGD1561849
		298086	ZCCHC7	500430	ANKRD6
		298098	POLE3	500538	YBX1
		298103	ATP6V1G1	500557	NKAIN1
		298144	KDM4C	500569	KDM1A
		298186	TTC39B	500616	SOCS5
		298203	STOML2	500690	MAP3K9
		298280	SLC35D1	500709	ITPK1
		298312	YIPF1	500726	CEP170B
		298322	LONRF3	500762	TMEM198B
		298342	NKAP	500853	RGS22
		298366	TTC39A	500954	UBL5
		298374	PRPF38A	501039	SLC25A36
		298376	GPX7	501153	ZDBF2
		298377	COA7	501194	PPIP5K2
		298385	MAGOH	501203	MYL12A
		298400	CREB3	501569	TMEM47
		298439	IPP	501688	LSM11
		298441	NASP	501702	CENPV
		298508	PPIE	502317	APLP1
		298510	PABPC4	502367	RGD1565363
		298517	MRPS15	502642	RGD1563348
		298521	GRIK3	502663	SERF2
		298544	SH3BGRL3	502674	DSTN
		298552	TMEM50A	502710	KMT2C
		298573	EIF4G3	503027	MAP4K5
		298596	SDHB	613226	SLC6A17
		298598	NECAP2	619345	SURF2
		298652	UBE4B	619385	NCOA4
		298655	H6PD	619558	FAM134B
		298675	RER1	619577	RNF14
		298676	MORN1	619580	CTPS2
		298682	ATAD3A	641434	ATP5H
		298686	CCNL2	652929	CD99
		298687	AURKAIP1	678704	ATP13A3
		298688	CPSF3L	678759	NDUFA10
		298689	UBE2J2	678893	SUSD6
		298693	ISG15	679566	FAM150B
		298694	PLEKHN1	679651	TMEM178B
		298696	PIN1	679692	LPGAT1
		298699	PPAN	679747	TMA7
		298744	CRIM1	679875	MAGEL2
		298757	ATL2	680025	NXF5
		298765	ZFP36L2	680133	TBC1D8
		298787	MEMO1	680344	FAM189A1
		298801	CLIP4	680407	MARK4
		298836	SNX17	680445	MBNL2
		298845	EMILIN1	680451	NRBP2
		298874	PUM2	680465	TRAPPC6A
		298875	LAPTM4A	680586	RC3H1
		298914	ITGB1BP1	680594	DPH3
		298917	IAH1	680647	FAM19A2
		299002	G2E3	680782	SPCS3
		299012	ARHGAP5	681024	NDUFA4
		299043	EAPP	681050	PMF1
		299053	BRMS1L	681123	TOMM6
		299103	KLHL28	681287	MAP7D1
		299104	FKBP3	681415	ERH
		299117	NIN	681418	NDUFB10
		299142	SYT16	681429	RPS27L
		299145	RHOJ	681433	RGMB
		299197	AREL1	681943	TMED8
		299198	FCF1	681996	AHSA1
		299204	NEK9	682507	WASL
		299211	ZDHHC22	682937	WASF3
		299256	CPSF2	683206	TNFAIP3
		299258	GOLGA5	683626	LBH
		299331	HSP90AA1	683674	LOC683674
		299341	APOPT1	683684	FAM156B
		299488	ESYT2	683788	FSCN1
		299511	RDH16	683927	CSTF2
		299602	CDC34	684297	KDM7A
		299607	MED16	684441	PIN4
		299620	SF3A2	684871	LOC684871
		299625	LMNB2	684961	ZMAT4
		299628	MRPL54	684969	POTEF
		299668	RGD1566251	684980	TSC22D4
		299694	NUAK1	684988	LOC684988
		299743	MRPL42	685076	PGM2L1
		299756	MGAT4C	685174	CNPY3
		299759	LRRIQ1	685232	ATP6V1A
		299810	YEATS4	685277	ILDR2
		299824	TBC1D30	685607	PFDN2
		299857	SHMT2	685664	DNAL1
		299897	TRPS1	685695	MACROD2
		299909	FAM49B	685867	MYL6
		299957	NSMCE2	685909	H2AFV
		299971	ATP6V1C1	686098	SORBS1
		299976	RRM2B	686610	TBL2
		300015	THEM6	687001	HDAC9
		300030	RHPN1	687029	SS18L2
		300036	TSTA3	687090	TPRG1L
		300045	EXOSC4	687295	TIMM50
		300046	GPAA1	688018	ZFP106
		300047	CYC1	688400	EDIL3
		300050	BOP1	688502	PRMT8
		300053	KIFC2	688785	TRIM8
		300057	RECQL4	688869	LOC688869
		300062	IFT27	689046	CCDC84
		300074	FAM227A	689284	RPL38
		300075	TOMM22	689415	MT2A
		300078	DNAL4	689432	MRPS21
		300089	PMM1	689500	MCTS2
		300095	SREBF2	689890	SRSF1
		300111	SAMM50	689997	FAM91A1
		300114	LDOC1L	690163	OXCT1
		300126	GTSE1	690188	FAM168B
		300193	SENP1	690217	PCNX4
		300208	DDX23	690244	SUMO2
		300219	TROAP	690333	SERTM1
		300222	MCRS1	690538	SCAI
		300228	LIMA1	690586	ANKRD40
		300257	PFDN5	690660	HINT1
		300259	AAAS	690752	MED12L
		300317	KCTD17	690966	POLR2E
		300361	CWC15	691024	FAM219A
		300438	LDLR	691042	SBF2
		300443	PLPPR2	691209	SLC12A6
		300472	VPS26B	691317	DRAXIN
		300517	HEPACAM	691429	SHISA7
		300652	SORL1	691531	RPS28
		300664	ABCG4	691589	CHD5
		300668	DPAGT1	691889	ATP8A2
		300673	BCL9L	691922	NT5DC3
		300677	ATP5L	100034253	GNL3L
		300721	DNAJA4	100125362	LOC100125362
		300733	TSPAN3	100126191	RAB1B
		300744	UBL7	100145871	ADH5
		300756	ARIH1	100169747	PHYKPL
		300758	CELF6	100188937	COX7C
		300763	LRRC49	100188944	PNKD
		300768	CORO2B	100192313	ATXN7L3B
		300772	PIAS1	100192314	INAFM1
		300783	HACD3	100359583	LOC100359583
		300791	SPG21	100359678	ARMCX4
		300795	NS5ATP9	100360017	MRPS6
		300807	RORA	100360117	LOC100360117
		300813	RNF111	100360302	SEC16A
		300849	FBXO9	100360464	ARXES2
		300850	GSTA4	100360623	IQGAP2
		300866	LCA5	100360682	SNRPE
		300944	XRN1	100360750	LOC100360750
		300948	RNF7	100361238	RASGEF1B
		300974	MRPL3	100361520	RPL37A
		300980	DUSP7	100361558	LOC100361558
		300981	ACY1	100361946	LRRC74B
		300982	ABHD14A	100362149	LOC100362149
		300985	PARP3	100362640	RPS4X
		300988	TEX264	100362725	CDKL5
		300992	CACNA2D2	100362805	TXNDC5
		300994	IFRD2	100363275	ADGRA2
		300996	RBM5	100363539	MRPL33
		301005	IMPDH2	100364165	NKTR
		301013	SHISA5	100364240	BTBD8
		301024	SCAP	100364335	LOC100364335
		301035	LRRFIP2	100364350	NWD1
		301068	EIF1B	100364500	LOC100364500
		301076	ZFP445	100364568	RPRD2
		301079	RGD1311745	100365259	LOC100365259
		301111	ANO10	100909441	LOC100909441
		301119	MLLT1	100909485	LOC100909485
		301123	NDUFA11	100909521	LOC100909521
		301155	ST6GAL2	100909537	IQCK
		301235	GLTSCR1L	100909582	LOC100909582
		301245	YIPF3	100909595	LOC100909595
		301246	POLR1C	100909795	LOC100909795
		301261	ENPP4	100909913	LOC100909913
		301334	ARHGEF4	100909954	LOC100909954
		301343	LMAN2L	100910046	LOC100910046
		301345	CNNM3	100910061	LOC100910061
		301346	SEMA4C	100910121	LOC100910121
		301363	MAP4K4	100910255	LOC100910255
		301373	TGFBRAP1	100910284	LOC100910284
		301374	RGD1310553	100910506	LOC100910506
		301382	ERCC5	100910540	LOC100910540
		301388	MFSD6	100910944	LOC100910944
		301436	KCTD18	100911216	LOC100911216
		301442	SUMO1	100911238	LOC100911238
		301455	PARD3B	100911260	LOC100911260
		301460	ADAM23	100911261	LOC100911261
		301476	IKZF2	100911295	LOC100911295
		301515	RNF25	100911319	LOC100911319
		301516	STK36	100911372	LOC100911372
		301535	STK11IP	100911402	LOC100911402
		301549	WDFY1	100911417	LOC100911417
		301674	FBXO11	100911440	LOC100911440
		301676	FOXN2	100911462	TXNL4A
		301887	CDH12	100911483	LOC100911483
		301957	EFCAB1	100911485	LOC100911485
		302083	RGD1562660	100911515	LOC100911515
		302192	LOC302192	100911545	LOC100911545
		302288	FEM1C	100911576	LOC100911576
		302302	CHST7	100911599	LOC100911599
		302327	ZFP711	100911610	LOC100911610
		302378	LPAR4	100911625	LOC100911625
		302396	RGD1561931	100911672	LOC100911672
		302405	PABPC1L2A	100911685	LOC100911685
		302421	GDPD2	100911847	LOC100911847
		302473	SLITRK4	100911865	LOC100911865
		302489	HS6ST2	100911881	LOC100911881
		302495	RAP2C	100911917	LOC100911917
		302528	RGD1559951	100911959	LOC100911959
		302557	PQBP1	100912032	RPS27A
		302559	WDR45	100912151	LOC100912151
		302566	USP27X	100912447	NYNRIN
		302642	SAT1	100912459	LOC100912459
		302670	ZRSR2	100912534	LOC100912534
		302671	AP1S2	100912571	LOC100912571
		302680	TXLNG	102546572	LOC102546572
		302711	TBL1X	102549615	LOC102549615
		302810	BCORL1	102550456	LOC102550456
		302811	ELF4	102550892	LOC102550892
		302812	ZFP280C	102551716	LOC102551716
		302817	ENOX2	102553715	LOC102553715
		302913	RGD1309748	102555167	LOC102555167
		302915	PMM2	102555453	LOC102555453
		302946	GLIS2	103689941	LOC103689941
		302950	ADCY9	103689968	LOC103689968
		302953	SLX4	103689984	TBC1D12
		302965	TNFRSF12A	103689986	LOC103689986
		302967	PAQR4	103689987	NEWGENE_1305281
		302972	AMDHD2	103689992	LOC103689992
		302987	UNKL	103690005	LOC103690005
		303002	RAB11FIP3	103690014	LOC103690014
		303016	CREBRF	103690016	LOC103690016
		303019	NEURL1B	103690045	NEWGENE_1310139
		303060	PWWP2A	103690064	LOC103690064
		303068	ADAM19	103690074	LOC103690074
		303112	N4BP3	103690160	LOC103690160
		303113	JADE2	103691034	PEG3
		303122	RGD1310352	103691556	LOC103691556
		303130	FSTL4	103691988	LOC103691988
		303135	SEPT8	103692025	LOC103692025
		303140	LOC303140	103692066	LOC103692066
		303141	RAPGEF6	103692173	LOC103692173
		303179	GUK1	103692368	PALM2
		303194	TOP3A	103692785	LOC103692785
		303206	ULK2	103692905	LOC103692905
		303222	ARHGAP44	103692995	LOC103692995
		303241	CHD3	103693015	LOC103693015
		303248	NEURL4	103693430	LOC103693430
		303275	DHRS13	103693608	LOC103693608
		303298	RAP1GAP2	103693780	LOC103693780
		303306	SRR	103694902	LOC103694902
		303310	HIC1	108348049	LOC108348049
		303312	WDR81	108348052	LOC108348052
		303342	SSH2	108348064	LOC108348064
		303356	TMEM98	108348081	LOC108348081
		303369	LIG3	108348082	LOC108348082
		303393	COX7B	108348094	CCNJ
		303394	USP32	108348099	SNIP1
		303396	APPBP2	108348109	PDCD5
		303398	TBX2	108348112	LOC108348112
		303403	MED13	108348120	LOC108348120
		303412	RNF43	108348122	LOC108348122
		303419	CUEDC1	108348147	LOC108348147
		303439	MMD	108348148	GSTM3
		303478	UBE2Z	108348161	LOC108348161
		303493	SNX11	108348168	RLIM
		303514	MSL1	108348250	LOC108348250
		303515	RAPGEFL1	108348813	LOC108348813
		303547	EZH1	108350443	INAFM2
		303552	RUNDC1	BGI_NOVEL_G001177	NA
		303553	RND2	BGI_NOVEL_G001208	NA
		303565	G6PC3	BGI_NOVEL_G000534	NA
		303567	TMUB2	BGI_NOVEL_G000574	NA
		303569	RUNDC3A	BGI_NOVEL_G000244	NA
		303575	KIF18B	BGI_NOVEL_G001282	NA
		303601	CYB561	BGI_NOVEL_G000327	NA
		303602	DCAF7	BGI_NOVEL_G001211	NA
		303606	CCDC47	BGI_NOVEL_G000638	NA
		303607	DDX42	BGI_NOVEL_G000597	NA
		303611	TEX2	BGI_NOVEL_G001244	NA
		303614	SMURF2	BGI_NOVEL_G001179	NA
		303617	BPTF	BGI_NOVEL_G000628	NA
		303634	GNA13	BGI_NOVEL_G000117	NA
		303638	ABCA8A	BGI_NOVEL_G000732	NA
		303653	CDC42EP4	BGI_NOVEL_G001239	NA
		303660	BTBD17	BGI_NOVEL_G000887	NA
		303671	FADS6	BGI_NOVEL_G000213	NA
		303673	MRPL58	BGI_NOVEL_G000116	NA
		303685	MRPL38	BGI_NOVEL_G000403	NA
		303700	USP36	BGI_NOVEL_G001243	NA
		303731	CBX8	BGI_NOVEL_G001083	NA
		303740	SLC38A10	BGI_NOVEL_G001241	NA
		303745	SIRT7	BGI_NOVEL_G000627	NA
		303746	MRPL12	BGI_NOVEL_G000366	NA
		303753	FOXK2	BGI_NOVEL_G000768	NA
		303755	FN3KRP	BGI_NOVEL_G000899	NA
		303763	ZFP207	BGI_NOVEL_G000621	NA
		303764	RGD1310429	BGI_NOVEL_G000293	NA
		303792	KLHL22	BGI_NOVEL_G001270	NA
		303794	DGCR6	BGI_NOVEL_G001007	NA
		303798	ARVCF	BGI_NOVEL_G000572	NA
		303803	KLHL24	BGI_NOVEL_G000096	NA
		303874	SENP5	BGI_NOVEL_G000172	NA
		303878	UBXN7	BGI_NOVEL_G000162	NA
		303883	LRCH3	BGI_NOVEL_G001088	NA
		303885	RUBCN	BGI_NOVEL_G000255	NA
		303902	DIRC2	BGI_NOVEL_G000051	NA
		303920	MAATS1	BGI_NOVEL_G001033	NA
		303946	USF3	BGI_NOVEL_G000592	NA
		303963	DZIP3	BGI_NOVEL_G001322	NA
		303970	BBX	BGI_NOVEL_G000137	NA
		304010	ZBTB11	BGI_NOVEL_G000436	NA
		304017	TOMM70	BGI_NOVEL_G001067	NA
		304037	ARL13B	BGI_NOVEL_G001345	NA
		304056	ZFP295	BGI_NOVEL_G000630	NA
		304061	BRWD1	BGI_NOVEL_G000326	NA
		304077	DOPEY2	BGI_NOVEL_G000604	NA
		304092	SON	BGI_NOVEL_G000325	NA
		304104	URB1	BGI_NOVEL_G001174	NA
		304109	TIAM1	BGI_NOVEL_G001288	NA
		304127	BACH1	BGI_NOVEL_G000675	NA
		304157	NRIP1	BGI_NOVEL_G000536	NA
		304204	SNAPC2	BGI_NOVEL_G000633	NA
		304208	CERS4	BGI_NOVEL_G000410	NA
		304218	PDS5B	BGI_NOVEL_G000085	NA
		304271	RNF6	BGI_NOVEL_G001319	NA
		304278	PTCD1	BGI_NOVEL_G000542	NA
		304285	TECPR1	BGI_NOVEL_G001305	NA
		304289	DAGLB	BGI_NOVEL_G000570	NA
		304291	ZDHHC4	BGI_NOVEL_G000401	NA
		304294	RNF216	BGI_NOVEL_G000635	NA
		304298	FOXK1	BGI_NOVEL_G001001	NA
		304322	CHST12	BGI_NOVEL_G000097	NA
		304334	FAM20C	BGI_NOVEL_G000079	NA
		304337	ZFP68	BGI_NOVEL_G000950	NA
		304376	NYAP1	BGI_NOVEL_G000587	NA
		304379	ZAN	BGI_NOVEL_G000731	NA
		304479	MLXIP	BGI_NOVEL_G000637	NA
		304496	ORAI1	BGI_NOVEL_G001038	NA
		304498	WDR66	BGI_NOVEL_G001000	NA
		304503	HECTD4	BGI_NOVEL_G001247	NA
		304521	RNFT2	BGI_NOVEL_G001306	NA
		304547	TCHP	BGI_NOVEL_G001303	NA
		304558	TTC28	BGI_NOVEL_G000232	NA
		304569	EP400	BGI_NOVEL_G000745	NA
		304577	UNG	BGI_NOVEL_G000688	NA
		304601	BAZ2A	BGI_NOVEL_G000629	NA
		304645	TBC1D9	BGI_NOVEL_G000194	NA
		304654	RGD1306072	BGI_NOVEL_G000437	NA
		304670	TNPO2	BGI_NOVEL_G000332	NA
		304695	ZCCHC2
		304709	BFAR
		304714	RRN3
		304733	EPB4.1L5
		304740	CLASP1
		304741	TFCP2L1
		304791	DSTYK
		304798	MDM4
		304809	KDM5B
		304817	IPO9
		304822	PKP1
		304827	KCNT2
		304859	DHX9
		304863	RGD1307830
		304883	ABL2
		304884	TOR3A
		304885	FAM20B
		304887	RALGPS2
		304893	RASAL2
		304914	RABGAP1L
		304920	KLHL20
		304941	POGK
		304944	UCK2
		304947	PBX1
		304951	NUF2
		304962	ATF6
		305000	EXO1
		305021	SCCPDH
		305055	KCTD3
		305066	PROX1
		305083	ZFP281
		305095	TMCC2
		305096	KLHDC8A
		305131	LRRC8D
		305135	LRRC8B
		305152	AFF1
		305171	LIN54
		305203	PAQR3
		305227	SEPT11
		305240	G3BP2
		305242	CDKL2
		305258	UTP3
		305310	SLAIN2
		305338	APBB2
		305349	WDR19
		305367	ARAP2
[truncated: 2,059 more rows]
